# Supplementary material for: Chloro­bis­(naphthalen-1-yl)phosphane
Source: Acta Crystallogr Sect E Struct Rep Online. 2011 Aug 31;67(Pt 9):o2524. doi: 10.1107/S1600536811033782 (PMC3200679; doi:10.1107/S1600536811033782)
Supplement: Supplementary file 1 [file e-67-o2524-sup1.cif]

##############################################################################
#                                                                            #
# This CIF contains the data in a paper accepted for publication in          #
# Acta Crystallographica Section E. It conforms to the requirements of       #
# Notes for Authors for Acta Crystallographica Section E, and has been       #
# peer reviewed under the auspices of the IUCr Commission on Journals.       #
#                                                                            #
# Full details of the Crystallographic Information File format               #
# are given in the paper "The Crystallographic Information File (CIF):       #
# a New Standard Archive File for Crystallography" by S. R. Hall, F. H.      #
# Allen and I. D. Brown [Acta Cryst. (1991), A47, 655-685].                  #
#                                                                            #
# The current version of the core CIF dictionary is obtainable from          #
# ftp://ftp.iucr.org/pub/cif_core.dic.                                       #
#                                                                            #
# Software is freely available for graphical display of the structure(s)     #
# in this CIF. For information consult the CIF software page                 #
# http://www.iucr.org/resources/cif/software.                                #
#                                                                            #
# This file may be used for bona fide research purposes within the           #
# scientific community so long as proper attribution is given to the journal # 
# article from which it was obtained.                                        #
#                                                                            #
##############################################################################
data_global
_audit_creation_method     'WinGX routine CIF_UPDATE'
_audit_conform_dict_name     cif_core.dic
_audit_conform_dict_version     2.4
_journal_data_validation_number     ?
_journal_date_recd_electronic     2011-07-29
_journal_date_accepted     2011-08-18
_journal_name_full     'Acta Crystallographica, Section E'
_journal_year     2011
_journal_volume     67
_journal_issue      9
_journal_page_first     o2524
_journal_page_last     o2524
_journal_paper_category     QO
_journal_coeditor_code     ZS2136
_publ_contact_author_name     'Fabio Doctorovich'
_publ_contact_author_address
;
Departamento de Qu\'imica Inorg\'anica, Anal\'itica y Qu\'imica F\'isica
INQUIMAE-CONICET
Facultad de Ciencias Exactas y Naturales
Universidad de Buenos Aires
Argentina
;
_publ_contact_author_email     doctorovich@qi.fcen.uba.ar
_publ_contact_author_fax     ?
_publ_contact_author_phone     ?
_publ_section_title
;
Chlorobis(naphthalen-1-yl)phosphane
;
loop_
    _publ_author_name
    _publ_author_address
    'Foi, Ana'
;
Departamento de Qu\'imica Inorg\'anica, Anal\'itica y Qu\'imica
F\'isica/INQUIMAE-CONICET
Facultad de Ciencias Exactas y Naturales
Universidad de Buenos Aires
Argentina
;
    'Suarez, Sebastian A.'
;
Departamento de Qu\'imica Inorg\'anica, Anal\'itica y Qu\'imica
F\'isica/INQUIMAE-CONICET
Facultad de Ciencias Exactas y Naturales
Universidad de Buenos Aires
Argentina
;
    'Doctorovich, Fabio'
;
Departamento de Qu\'imica Inorg\'anica, Anal\'itica y Qu\'imica
F\'isica/INQUIMAE-CONICET
Facultad de Ciencias Exactas y Naturales
Universidad de Buenos Aires
Argentina
;
data_I
_audit_creation_method     'WinGX routine CIF_UPDATE'
_chemical_name_systematic
;
Chlorobis(naphthalen-1-yl)phosphane
;
_chemical_formula_moiety     'C20 H14 Cl P'
_chemical_formula_sum     'C20 H14 Cl P'
_chemical_formula_iupac     'C20 H14 Cl P'
_chemical_formula_weight     320.76
_symmetry_cell_setting     monoclinic
_symmetry_space_group_name_H-M     'P 21/c'
_symmetry_space_group_name_Hall     '-P 2ybc'
loop_
    _symmetry_equiv_pos_as_xyz
    'x, y, z'
    '-x, y+1/2, -z+1/2'
    '-x, -y, -z'
    'x, -y-1/2, z-1/2'
_cell_length_a     12.4335(6)
_cell_length_b     10.4510(4)
_cell_length_c     11.9293(7)
_cell_angle_alpha     90
_cell_angle_beta     93.180(5)
_cell_angle_gamma     90
_cell_volume     1547.74(13)
_cell_formula_units_Z     4
_cell_measurement_reflns_used     2101
_cell_measurement_theta_min     3.6089
_cell_measurement_theta_max     28.6413
_cell_measurement_temperature     298
_exptl_crystal_description     prism
_exptl_crystal_colour     colourless
_exptl_crystal_size_max     0.30
_exptl_crystal_size_mid     0.20
_exptl_crystal_size_min     0.10
_exptl_crystal_density_diffrn     1.377
_exptl_crystal_density_method     'not measured'
_exptl_crystal_F_000     664
_exptl_absorpt_coefficient_mu     0.343
_exptl_absorpt_correction_type     none
_exptl_special_details     ?
_diffrn_ambient_temperature     298
_diffrn_radiation_type     MoK\a
_diffrn_radiation_wavelength     0.71073
_diffrn_radiation_monochromator     graphite
_diffrn_measurement_device_type     'Oxford Gemini E CCD'
_diffrn_measurement_method     \w
_diffrn_reflns_number     8306
_diffrn_reflns_av_R_equivalents     0.0408
_diffrn_reflns_theta_min     3.71
_diffrn_reflns_theta_max     28.7
_diffrn_reflns_theta_full     25
_diffrn_measured_fraction_theta_max     0.883
_diffrn_measured_fraction_theta_full     0.997
_diffrn_reflns_limit_h_min     -16
_diffrn_reflns_limit_h_max     16
_diffrn_reflns_limit_k_min     -14
_diffrn_reflns_limit_k_max     12
_diffrn_reflns_limit_l_min     -15
_diffrn_reflns_limit_l_max     11
_diffrn_standards_number     0
_refine_special_details
;
Refinement of <i>F</i>^2^ against ALL reflections. The weighted <i>R</i>-factor
<i>wR</i> and goodness of fit <i>S</i> are based on <i>F</i>^2^, conventional
<i>R</i>-factors <i>R</i> are based on <i>F</i>, with <i>F</i> set to zero for
negative <i>F</i>^2^. The threshold expression of <i>F</i>^2^ >
\s(<i>F</i>^2^) is used only for calculating <i>R</i>-factors(gt) <i>etc</i>.
and is not relevant to the choice of reflections for refinement.
<i>R</i>-factors based on <i>F</i>^2^ are statistically about twice as large
as those based on <i>F</i>, and <i>R</i>-factors based on ALL data will be
even larger.
;
_reflns_number_total     3531
_reflns_number_gt     1723
_reflns_threshold_expression     I>2\s(I)
_refine_ls_structure_factor_coef     Fsqd
_refine_ls_matrix_type     full
_refine_ls_R_factor_all     0.1094
_refine_ls_R_factor_gt     0.0386
_refine_ls_wR_factor_ref     0.079
_refine_ls_goodness_of_fit_ref     0.776
_refine_ls_restrained_S_all     0.776
_refine_ls_number_reflns     3531
_refine_ls_number_parameters     199
_refine_ls_number_restraints     0
_refine_ls_hydrogen_treatment     constr
_refine_ls_weighting_scheme     calc
_refine_ls_weighting_details
               'calc w = 1/[\s^2^(Fo^2^)+(0.0359P)^2^] where P=(Fo^2^+2Fc^2^)/3'
_atom_sites_solution_hydrogens     geom
_atom_sites_solution_primary     direct
_atom_sites_solution_secondary     difmap
_refine_ls_shift/su_max     0
_refine_ls_shift/su_mean     0
_refine_diff_density_max     0.235
_refine_diff_density_min     -0.218
_refine_ls_extinction_method     none
loop_
    _atom_type_symbol
    _atom_type_description
    _atom_type_scat_dispersion_real
    _atom_type_scat_dispersion_imag
    _atom_type_scat_source
    C C 0.003 0.002 'International Tables Vol C Tables 4.2.6.8 and 6.1.1.4'
    H H 0 0 'International Tables Vol C Tables 4.2.6.8 and 6.1.1.4'
    Cl Cl 0.148 0.159 'International Tables Vol C Tables 4.2.6.8 and 6.1.1.4'
    P P 0.102 0.094 'International Tables Vol C Tables 4.2.6.8 and 6.1.1.4'
_computing_data_collection     'CrysAlis PRO (Oxford Diffraction, 2009)'
_computing_cell_refinement     'CrysAlis PRO (Oxford Diffraction, 2009)'
_computing_data_reduction     'CrysAlis PRO (Oxford Diffraction, 2009)'
_computing_structure_solution     'SHELXS86 (Sheldrick, 2008)'
_computing_structure_refinement     'SHELXL97 (Sheldrick, 2008)'
_computing_molecular_graphics     'ORTEP-3 for Windows (Farrugia, 1997)'
_computing_publication_material     'WinGX (Farrugia, 1999)'
loop_
    _atom_site_type_symbol
    _atom_site_label
    _atom_site_fract_x
    _atom_site_fract_y
    _atom_site_fract_z
    _atom_site_U_iso_or_equiv
    _atom_site_adp_type
    _atom_site_calc_flag
    _atom_site_refinement_flags
    _atom_site_occupancy
    _atom_site_disorder_assembly
    _atom_site_disorder_group
    Cl Cl1 0.85651(5) -0.90729(5) 0.04716(6) 0.0721(2) Uani d . 1 . .
    P P1 0.80969(4) -0.75005(5) -0.05171(5) 0.04255(16) Uani d . 1 . .
    C C6 0.60540(16) -0.85615(17) -0.10376(16) 0.0369(5) Uani d . 1 . .
    C C12 0.89415(16) -0.63352(18) 0.14784(19) 0.0462(6) Uani d . 1 . .
    H H12 0.8979 -0.7154 0.1783 0.055 Uiso calc R 1 . .
    C C5 0.49261(17) -0.86465(19) -0.09499(18) 0.0444(6) Uani d . 1 . .
    C C1 0.66389(14) -0.76001(17) -0.03965(15) 0.0357(5) Uani d . 1 . .
    C C17 0.79619(16) -0.46293(19) -0.11219(18) 0.0470(6) Uani d . 1 . .
    H H17 0.7693 -0.5296 -0.1572 0.056 Uiso calc R 1 . .
    C C16 0.84215(14) -0.49050(17) -0.00446(17) 0.0335(5) Uani d . 1 . .
    C C15 0.88282(15) -0.38650(17) 0.06173(19) 0.0403(5) Uani d . 1 . .
    C C14 0.92955(17) -0.4102(2) 0.1698(2) 0.0509(6) Uani d . 1 . .
    H H14 0.9573 -0.3424 0.2127 0.061 Uiso calc R 1 . .
    C C7 0.65511(18) -0.94555(18) -0.17321(17) 0.0468(6) Uani d . 1 . .
    H H7 0.7291 -0.941 -0.1808 0.056 Uiso calc R 1 . .
    C C4 0.44061(17) -0.7756(2) -0.02860(19) 0.0532(6) Uani d . 1 . .
    H H4 0.3663 -0.7801 -0.0242 0.064 Uiso calc R 1 . .
    C C2 0.60878(16) -0.67670(18) 0.02485(17) 0.0454(5) Uani d . 1 . .
    H H2 0.6467 -0.6145 0.0665 0.054 Uiso calc R 1 . .
    C C20 0.87568(16) -0.26148(18) 0.0175(2) 0.0511(6) Uani d . 1 . .
    H H20 0.9025 -0.1932 0.0605 0.061 Uiso calc R 1 . .
    C C13 0.93470(16) -0.5302(2) 0.21200(18) 0.0526(6) Uani d . 1 . .
    H H13 0.9652 -0.5442 0.2839 0.063 Uiso calc R 1 . .
    C C19 0.83054(17) -0.2391(2) -0.0863(2) 0.0593(6) Uani d . 1 . .
    H H19 0.8263 -0.1559 -0.1139 0.071 Uiso calc R 1 . .
    C C9 0.4862(2) -1.0482(2) -0.2178(2) 0.0663(7) Uani d . 1 . .
    H H9 0.4475 -1.1132 -0.2548 0.08 Uiso calc R 1 . .
    C C3 0.49639(18) -0.6832(2) 0.02937(19) 0.0551(6) Uani d . 1 . .
    H H3 0.4602 -0.6243 0.072 0.066 Uiso calc R 1 . .
    C C11 0.84924(15) -0.61702(16) 0.04156(17) 0.0352(5) Uani d . 1 . .
    C C18 0.79022(18) -0.3405(2) -0.1522(2) 0.0580(6) Uani d . 1 . .
    H H18 0.7592 -0.3247 -0.2235 0.07 Uiso calc R 1 . .
    C C8 0.5971(2) -1.0381(2) -0.22923(19) 0.0602(7) Uani d . 1 . .
    H H8 0.6314 -1.0951 -0.2754 0.072 Uiso calc R 1 . .
    C C10 0.43458(19) -0.9638(2) -0.1532(2) 0.0589(7) Uani d . 1 . .
    H H10 0.3606 -0.9709 -0.147 0.071 Uiso calc R 1 . .
loop_
    _atom_site_aniso_label
    _atom_site_aniso_U_11
    _atom_site_aniso_U_22
    _atom_site_aniso_U_33
    _atom_site_aniso_U_12
    _atom_site_aniso_U_13
    _atom_site_aniso_U_23
    Cl1 0.0613(4) 0.0341(3) 0.1182(6) 0.0056(3) -0.0207(4) 0.0046(3)
    P1 0.0398(3) 0.0334(3) 0.0549(4) -0.0021(3) 0.0067(2) -0.0070(3)
    C6 0.0423(13) 0.0346(10) 0.0333(13) -0.0041(10) -0.0034(10) 0.0071(10)
    C12 0.0440(13) 0.0444(12) 0.0503(16) -0.0002(11) 0.0027(11) 0.0071(11)
    C5 0.0425(13) 0.0484(12) 0.0412(14) -0.0072(11) -0.0072(11) 0.0142(11)
    C1 0.0362(11) 0.0328(10) 0.0380(12) -0.0014(10) 0.0018(9) 0.0063(10)
    C17 0.0461(13) 0.0416(11) 0.0529(15) -0.0009(10) 0.0000(11) 0.0017(11)
    C16 0.0280(11) 0.0334(10) 0.0393(13) -0.0003(9) 0.0025(9) -0.0014(9)
    C15 0.0331(12) 0.0357(11) 0.0527(16) -0.0050(9) 0.0097(11) -0.0059(10)
    C14 0.0430(13) 0.0547(13) 0.0550(16) -0.0107(12) 0.0028(11) -0.0173(12)
    C7 0.0523(14) 0.0397(11) 0.0479(15) -0.0039(11) -0.0019(11) -0.0005(11)
    C4 0.0331(12) 0.0712(16) 0.0551(15) -0.0007(12) 0.0019(11) 0.0176(13)
    C2 0.0436(13) 0.0438(12) 0.0490(15) 0.0001(11) 0.0050(11) -0.0024(11)
    C20 0.0451(12) 0.0332(11) 0.0761(18) -0.0052(11) 0.0132(12) -0.0090(12)
    C13 0.0489(14) 0.0661(15) 0.0416(15) -0.0051(13) -0.0094(11) -0.0038(12)
    C19 0.0557(14) 0.0374(12) 0.086(2) 0.0037(12) 0.0155(14) 0.0115(14)
    C9 0.081(2) 0.0539(15) 0.0604(19) -0.0191(15) -0.0293(15) 0.0065(13)
    C3 0.0475(14) 0.0598(14) 0.0590(17) 0.0084(12) 0.0114(12) -0.0032(13)
    C11 0.0297(11) 0.0346(11) 0.0414(14) -0.0005(9) 0.0030(10) -0.0017(10)
    C18 0.0612(16) 0.0551(14) 0.0568(17) 0.0069(13) -0.0050(12) 0.0136(13)
    C8 0.0814(19) 0.0456(13) 0.0519(16) -0.0036(14) -0.0105(14) -0.0060(12)
    C10 0.0493(15) 0.0670(15) 0.0583(18) -0.0176(14) -0.0157(13) 0.0184(14)
_geom_special_details
;
All e.s.d.'s (except the e.s.d. in the dihedral angle between two l.s. planes)
are estimated using the full covariance matrix. The cell e.s.d.'s are taken
into account individually in the estimation of e.s.d.'s in distances, angles
and torsion angles; correlations between e.s.d.'s in cell parameters are only
used when they are defined by crystal symmetry. An approximate (isotropic)
treatment of cell e.s.d.'s is used for estimating e.s.d.'s involving l.s.
planes.
;
loop_
    _geom_bond_atom_site_label_1
    _geom_bond_atom_site_label_2
    _geom_bond_site_symmetry_2
    _geom_bond_distance
    _geom_bond_publ_flag
    Cl1 P1 . 2.0867(8) ?
    P1 C1 . 1.8293(18) ?
    P1 C11 . 1.8309(18) ?
    C6 C5 . 1.415(3) ?
    C6 C7 . 1.414(3) ?
    C6 C1 . 1.436(2) ?
    C12 C11 . 1.368(3) ?
    C12 C13 . 1.401(3) ?
    C12 H12 . 0.93 ?
    C5 C4 . 1.403(3) ?
    C5 C10 . 1.422(3) ?
    C1 C2 . 1.370(2) ?
    C17 C18 . 1.366(3) ?
    C17 C16 . 1.407(3) ?
    C17 H17 . 0.93 ?
    C16 C15 . 1.420(2) ?
    C16 C11 . 1.433(2) ?
    C15 C14 . 1.406(3) ?
    C15 C20 . 1.410(3) ?
    C14 C13 . 1.352(3) ?
    C14 H14 . 0.93 ?
    C7 C8 . 1.360(3) ?
    C7 H7 . 0.93 ?
    C4 C3 . 1.356(3) ?
    C4 H4 . 0.93 ?
    C2 C3 . 1.403(3) ?
    C2 H2 . 0.93 ?
    C20 C19 . 1.351(3) ?
    C20 H20 . 0.93 ?
    C13 H13 . 0.93 ?
    C19 C18 . 1.396(3) ?
    C19 H19 . 0.93 ?
    C9 C10 . 1.356(3) ?
    C9 C8 . 1.397(3) ?
    C9 H9 . 0.93 ?
    C3 H3 . 0.93 ?
    C18 H18 . 0.93 ?
    C8 H8 . 0.93 ?
    C10 H10 . 0.93 ?
loop_
    _geom_angle_atom_site_label_1
    _geom_angle_atom_site_label_2
    _geom_angle_atom_site_label_3
    _geom_angle_site_symmetry_1
    _geom_angle_site_symmetry_3
    _geom_angle
    _geom_angle_publ_flag
    C1 P1 C11 . . 103.26(9) ?
    C1 P1 Cl1 . . 99.06(6) ?
    C11 P1 Cl1 . . 101.38(7) ?
    C5 C6 C7 . . 117.98(19) ?
    C5 C6 C1 . . 118.65(19) ?
    C7 C6 C1 . . 123.35(18) ?
    C11 C12 C13 . . 121.68(18) ?
    C11 C12 H12 . . 119.2 ?
    C13 C12 H12 . . 119.2 ?
    C4 C5 C6 . . 119.33(19) ?
    C4 C5 C10 . . 121.5(2) ?
    C6 C5 C10 . . 119.2(2) ?
    C2 C1 C6 . . 119.30(17) ?
    C2 C1 P1 . . 122.45(14) ?
    C6 C1 P1 . . 118.21(14) ?
    C18 C17 C16 . . 121.5(2) ?
    C18 C17 H17 . . 119.3 ?
    C16 C17 H17 . . 119.3 ?
    C17 C16 C15 . . 117.73(18) ?
    C17 C16 C11 . . 123.52(18) ?
    C15 C16 C11 . . 118.75(18) ?
    C14 C15 C20 . . 121.36(19) ?
    C14 C15 C16 . . 119.43(18) ?
    C20 C15 C16 . . 119.2(2) ?
    C13 C14 C15 . . 120.92(19) ?
    C13 C14 H14 . . 119.5 ?
    C15 C14 H14 . . 119.5 ?
    C8 C7 C6 . . 121.4(2) ?
    C8 C7 H7 . . 119.3 ?
    C6 C7 H7 . . 119.3 ?
    C3 C4 C5 . . 121.44(19) ?
    C3 C4 H4 . . 119.3 ?
    C5 C4 H4 . . 119.3 ?
    C1 C2 C3 . . 121.38(19) ?
    C1 C2 H2 . . 119.3 ?
    C3 C2 H2 . . 119.3 ?
    C19 C20 C15 . . 121.2(2) ?
    C19 C20 H20 . . 119.4 ?
    C15 C20 H20 . . 119.4 ?
    C14 C13 C12 . . 120.2(2) ?
    C14 C13 H13 . . 119.9 ?
    C12 C13 H13 . . 119.9 ?
    C20 C19 C18 . . 120.1(2) ?
    C20 C19 H19 . . 119.9 ?
    C18 C19 H19 . . 119.9 ?
    C10 C9 C8 . . 120.5(2) ?
    C10 C9 H9 . . 119.7 ?
    C8 C9 H9 . . 119.7 ?
    C4 C3 C2 . . 119.8(2) ?
    C4 C3 H3 . . 120.1 ?
    C2 C3 H3 . . 120.1 ?
    C12 C11 C16 . . 119.01(17) ?
    C12 C11 P1 . . 123.34(14) ?
    C16 C11 P1 . . 117.34(15) ?
    C17 C18 C19 . . 120.3(2) ?
    C17 C18 H18 . . 119.9 ?
    C19 C18 H18 . . 119.9 ?
    C7 C8 C9 . . 120.3(2) ?
    C7 C8 H8 . . 119.8 ?
    C9 C8 H8 . . 119.8 ?
    C9 C10 C5 . . 120.5(2) ?
    C9 C10 H10 . . 119.7 ?
    C5 C10 H10 . . 119.7 ?
loop_
    _geom_torsion_atom_site_label_1
    _geom_torsion_atom_site_label_2
    _geom_torsion_atom_site_label_3
    _geom_torsion_atom_site_label_4
    _geom_torsion_site_symmetry_1
    _geom_torsion_site_symmetry_2
    _geom_torsion_site_symmetry_3
    _geom_torsion_site_symmetry_4
    _geom_torsion
    _geom_torsion_publ_flag
    C7 C6 C5 C4 . . . . -178.67(18) ?
    C1 C6 C5 C4 . . . . 3.0(3) ?
    C7 C6 C5 C10 . . . . 1.7(3) ?
    C1 C6 C5 C10 . . . . -176.61(17) ?
    C5 C6 C1 C2 . . . . -2.3(3) ?
    C7 C6 C1 C2 . . . . 179.54(18) ?
    C5 C6 C1 P1 . . . . 179.99(13) ?
    C7 C6 C1 P1 . . . . 1.8(2) ?
    C11 P1 C1 C2 . . . . 2.03(18) ?
    Cl1 P1 C1 C2 . . . . 106.09(15) ?
    C11 P1 C1 C6 . . . . 179.72(14) ?
    Cl1 P1 C1 C6 . . . . -76.22(14) ?
    C18 C17 C16 C15 . . . . -0.3(3) ?
    C18 C17 C16 C11 . . . . 179.33(19) ?
    C17 C16 C15 C14 . . . . -179.87(18) ?
    C11 C16 C15 C14 . . . . 0.5(3) ?
    C17 C16 C15 C20 . . . . 0.0(3) ?
    C11 C16 C15 C20 . . . . -179.64(18) ?
    C20 C15 C14 C13 . . . . 179.1(2) ?
    C16 C15 C14 C13 . . . . -1.1(3) ?
    C5 C6 C7 C8 . . . . -0.7(3) ?
    C1 C6 C7 C8 . . . . 177.49(18) ?
    C6 C5 C4 C3 . . . . -1.5(3) ?
    C10 C5 C4 C3 . . . . 178.2(2) ?
    C6 C1 C2 C3 . . . . -0.1(3) ?
    P1 C1 C2 C3 . . . . 177.53(15) ?
    C14 C15 C20 C19 . . . . -179.9(2) ?
    C16 C15 C20 C19 . . . . 0.3(3) ?
    C15 C14 C13 C12 . . . . 0.6(3) ?
    C11 C12 C13 C14 . . . . 0.4(3) ?
    C15 C20 C19 C18 . . . . -0.2(3) ?
    C5 C4 C3 C2 . . . . -1.0(3) ?
    C1 C2 C3 C4 . . . . 1.8(3) ?
    C13 C12 C11 C16 . . . . -0.9(3) ?
    C13 C12 C11 P1 . . . . 172.55(16) ?
    C17 C16 C11 C12 . . . . -179.13(19) ?
    C15 C16 C11 C12 . . . . 0.5(3) ?
    C17 C16 C11 P1 . . . . 7.0(3) ?
    C15 C16 C11 P1 . . . . -173.42(14) ?
    C1 P1 C11 C12 . . . . 100.58(18) ?
    Cl1 P1 C11 C12 . . . . -1.68(18) ?
    C1 P1 C11 C16 . . . . -85.83(16) ?
    Cl1 P1 C11 C16 . . . . 171.91(14) ?
    C16 C17 C18 C19 . . . . 0.3(3) ?
    C20 C19 C18 C17 . . . . 0.0(3) ?
    C6 C7 C8 C9 . . . . -1.0(3) ?
    C10 C9 C8 C7 . . . . 1.7(3) ?
    C8 C9 C10 C5 . . . . -0.7(3) ?
    C4 C5 C10 C9 . . . . 179.4(2) ?
    C6 C5 C10 C9 . . . . -1.0(3) ?
loop_
    _geom_hbond_atom_site_label_D
    _geom_hbond_atom_site_label_H
    _geom_hbond_atom_site_label_A
    _geom_hbond_site_symmetry_A
    _geom_hbond_distance_DH
    _geom_hbond_distance_HA
    _geom_hbond_distance_DA
    _geom_hbond_angle_DHA
    _geom_hbond_publ_flag
    C12 H12 Cl1 . 0.93 2.58 3.128(2) 118 no
