# Supplementary material for: Chloro­bis­(naphthalen-1-yl)phosphane
Source: Acta Crystallogr Sect E Struct Rep Online. 2011 Aug 31;67(Pt 9):o2524. doi: 10.1107/S1600536811033782 (PMC3200679; doi:10.1107/S1600536811033782)
Supplement: Supplementary file 2 [file e-67-o2524-Isup2.hkl]

#
# h,k,l, Fc-squared, Fo-squared, sigma(Fo-squared) and status flag
#
data_I
_shelx_title ' exp_cloronaf in P 21/c'
_shelx_refln_list_code          4
_shelx_F_calc_maximum      241.56
_exptl_crystal_F_000       663.93
_reflns_d_resolution_high  0.7399
 
loop_
 _symmetry_equiv_pos_as_xyz
 'x, y, z'
 '-x, y+1/2, -z+1/2'
 '-x, -y, -z'
 'x, -y-1/2, z-1/2'
 
_cell_length_a    12.4335
_cell_length_b    10.4510
_cell_length_c    11.9293
_cell_angle_alpha  90.000
_cell_angle_beta   93.180
_cell_angle_gamma  90.000
 
_shelx_F_squared_multiplier     1.000
 
loop_
 _refln_index_h
 _refln_index_k
 _refln_index_l
 _refln_F_squared_calc
 _refln_F_squared_meas
 _refln_F_squared_sigma
 _refln_observed_status
   3   0   0    39660.35    38294.16    316.11 o
   4   0   0    14255.06    14770.60    158.81 o
   5   0   0      394.29      374.89     18.27 o
   6   0   0     2949.17     3077.68     35.92 o
   7   0   0       60.40       63.03     19.09 o
   8   0   0       12.49      -19.54     20.83 o
   9   0   0      263.40      263.82     24.68 o
  10   0   0       29.65       10.94     23.34 o
  11   0   0      106.15       97.31     15.11 o
  12   0   0       12.62       23.26     15.03 o
  13   0   0      108.07      128.79     21.02 o
  14   0   0       56.53       53.64     35.19 o
  15   0   0       72.72       67.16     36.69 o
  16   0   0       36.83       14.03     38.54 o
   2   1   0       52.01       43.92      8.02 o
   3   1   0       20.78       19.29      7.88 o
   4   1   0       30.88       33.52      7.60 o
   5   1   0     3686.47     3837.91     17.78 o
   6   1   0      785.60      837.99     14.63 o
   7   1   0      121.84      110.01     11.57 o
   8   1   0      154.41      209.81     12.92 o
   9   1   0       63.06       68.93     11.66 o
  10   1   0       98.36      120.88     12.80 o
  11   1   0       14.28       22.87     12.50 o
  12   1   0        0.60       12.90     12.82 o
  13   1   0       63.62       57.70     16.10 o
  14   1   0       56.31       55.50     21.87 o
  15   1   0        3.18       19.18     21.78 o
  16   1   0       64.38       73.05     24.16 o
   0   2   0      155.24      178.68      5.21 o
   1   2   0       57.30       56.25      6.24 o
   2   2   0     1696.84     1673.19     18.87 o
   3   2   0      898.59      855.97      9.62 o
   4   2   0       27.87       26.17      6.68 o
   5   2   0      584.76      550.78      8.72 o
   6   2   0      501.39      541.05     11.62 o
   7   2   0      215.91      208.81     10.65 o
   8   2   0      203.36      214.09     12.05 o
   9   2   0       48.81       45.07     11.51 o
  10   2   0      669.00      645.31     15.44 o
  11   2   0      245.08      281.41     15.01 o
  12   2   0       18.12       -4.20     16.75 o
  13   2   0      314.76      354.52     20.54 o
  14   2   0      177.22      174.27     19.03 o
  15   2   0        8.62       31.77     23.82 o
  16   2   0       81.38       66.27     34.64 o
   1   3   0      168.56      173.72      3.76 o
   2   3   0     1626.91     1646.99     15.98 o
   3   3   0     1896.56     1874.54     24.06 o
   4   3   0       14.21       10.85      8.99 o
   5   3   0     1377.13     1395.89     15.67 o
   6   3   0     3747.99     3586.38     42.97 o
   7   3   0      235.43      232.02     11.43 o
   8   3   0      794.07      783.65     14.23 o
   9   3   0     2357.70     2261.40     29.61 o
  10   3   0      117.80      132.86     13.02 o
  11   3   0      266.17      264.86     17.34 o
  12   3   0      404.50      428.43     19.10 o
  13   3   0       64.57       55.54     16.73 o
  14   3   0      161.03      149.09     19.26 o
  15   3   0       71.33       37.19     33.56 o
  16   3   0        0.00        2.12     28.41 o
   0   4   0      412.99      368.92      7.19 o
   1   4   0      167.35      177.87      5.08 o
   2   4   0     1397.44     1419.86      8.28 o
   3   4   0        1.98      -15.99     16.29 o
   4   4   0      456.96      473.97     12.72 o
   5   4   0     2405.20     2437.24     20.25 o
   6   4   0      339.86      352.96     22.02 o
   7   4   0      255.01      246.13     20.82 o
   8   4   0     2916.05     2882.68     56.60 o
   9   4   0       26.97       16.50     19.26 o
  10   4   0        5.08        8.71     19.99 o
  11   4   0      555.57      595.88     26.39 o
  12   4   0       10.33        9.89     21.33 o
  13   4   0      168.38      197.36     24.12 o
  14   4   0       36.53       22.52     28.35 o
  15   4   0        6.93       -3.61     22.30 o
   1   5   0      225.36      219.76      5.68 o
   2   5   0      501.53      475.64      6.65 o
   3   5   0     2207.56     2339.51     14.43 o
   4   5   0       99.92      142.45     19.49 o
   5   5   0       50.16       36.30     18.20 o
   6   5   0      386.36      426.26     34.31 o
   7   5   0     1571.42     1525.10     31.50 o
   8   5   0      612.74      585.56     31.43 o
   9   5   0       12.25       12.24     22.62 o
  10   5   0       72.28       73.70     21.18 o
  11   5   0        2.12       17.46     19.88 o
  12   5   0       67.65       54.51     21.42 o
  13   5   0        6.29       13.12     22.21 o
  14   5   0      163.30      196.61     27.42 o
  15   5   0        0.26      -23.73     23.73 o
   0   6   0     3296.43     3295.07     17.08 o
   1   6   0     1892.47     1892.64     11.97 o
   2   6   0      991.75     1004.58     13.70 o
   3   6   0     1392.52     1279.33     13.18 o
   4   6   0     1138.30     1092.33     16.94 o
   5   6   0        0.37       -3.39      8.19 o
   6   6   0     1038.09     1042.50     43.25 o
   7   6   0      144.54      144.50     22.95 o
   8   6   0      206.35      208.80     21.57 o
   9   6   0       33.41       18.59     20.56 o
  10   6   0      110.40       99.29     24.69 o
  11   6   0       30.91       18.60     23.17 o
  12   6   0        2.35        6.35     25.03 o
  13   6   0       92.13      125.65     27.40 o
  14   6   0        2.62       11.72     25.67 o
   1   7   0     1857.05     1811.64     12.55 o
   2   7   0      735.73      718.00     14.88 o
   3   7   0      292.45      277.98      7.08 o
   4   7   0     1987.43     1831.71     42.09 o
   5   7   0      606.99      622.67     34.65 o
   6   7   0       60.42       64.96     23.39 o
   7   7   0      492.33      495.95     27.52 o
   8   7   0       55.10       36.29     25.21 o
   9   7   0       55.28       35.74     23.64 o
  10   7   0        8.20       14.73     24.25 o
  11   7   0        0.56      -19.42     22.83 o
  12   7   0       20.37        8.49     21.77 o
  13   7   0        5.95       -1.06     23.28 o
   0   8   0     1533.83     1502.95     36.63 o
   1   8   0      741.89      742.75     13.17 o
   2   8   0      431.68      416.42     14.10 o
   3   8   0     1169.12     1156.25     19.27 o
   4   8   0      338.89      329.52     15.10 o
   5   8   0       48.66       67.32     30.34 o
   6   8   0      261.06      278.07     33.95 o
   7   8   0       35.84       61.41     30.58 o
   8   8   0       76.86       42.93     26.51 o
   9   8   0        5.43      -14.06     32.40 o
  10   8   0       15.70       11.13     35.87 o
  11   8   0       44.74       55.01     36.60 o
  12   8   0        1.66        8.47     32.20 o
   1   9   0        0.44       -5.75     12.42 o
   2   9   0       49.79       51.31      9.81 o
   3   9   0       51.57       54.35     10.38 o
   4   9   0      111.49       99.62     13.56 o
   5   9   0      139.37      149.17     19.37 o
   6   9   0      441.52      439.54     32.42 o
   7   9   0       69.71       74.54     35.16 o
   8   9   0      237.65      222.65     34.67 o
   9   9   0      320.46      353.36     39.19 o
  10   9   0       97.46      106.20     39.15 o
  11   9   0       21.75       44.27     30.74 o
   0  10   0      376.63      375.77     27.33 o
   1  10   0      233.28      234.61     15.01 o
   2  10   0       85.77       87.76     13.90 o
   3  10   0        2.98        2.84     12.57 o
   4  10   0      117.31      111.15     18.93 o
   5  10   0      418.79      418.11     22.67 o
   6  10   0       11.85       25.37     18.50 o
   7  10   0      446.68      471.55     25.61 o
   8  10   0      215.99      253.71     35.69 o
   9  10   0        7.38        1.01     20.04 o
  10  10   0      241.09      293.75     43.69 o
   1  11   0      158.01      177.47     14.65 o
   2  11   0       21.00       16.30     13.27 o
   3  11   0        7.54       -2.22     17.69 o
   4  11   0       96.44       93.98     19.10 o
   5  11   0       14.57       20.77     30.78 o
   6  11   0      100.79      107.13     29.62 o
   7  11   0       43.65       48.82     30.92 o
   8  11   0       16.04        0.31     37.45 o
  10  11   0        6.47      -11.87     33.27 o
   0  12   0      224.88      250.47     19.88 o
   1  12   0      155.71      144.85     15.26 o
   2  12   0      192.83      196.17     25.94 o
   3  12   0      183.70      220.02     35.13 o
   4  12   0       45.59       49.24     32.57 o
   5  12   0       87.26       91.23     33.59 o
   6  12   0      143.15      129.59     35.01 o
   1  13   0       81.34       85.65     14.97 o
   2  13   0       55.03       93.21     24.94 o
   3  13   0        5.93       13.87     32.15 o
   4  13   0       86.54      107.57     32.99 o
   2  14   0       35.51      110.42     30.17 o
 -16   1   1        2.84       31.07     26.11 o
 -15   1   1        0.41        3.09     20.34 o
 -14   1   1        0.87       10.12     22.32 o
 -13   1   1        5.24       27.90     20.11 o
 -12   1   1        0.79        1.20     13.35 o
 -11   1   1      108.72      124.35     11.06 o
 -10   1   1      280.79      294.98     11.90 o
  -9   1   1       35.84       48.19      9.87 o
  -8   1   1      103.53      114.72     11.22 o
  -7   1   1        5.76        5.81     11.86 o
  -6   1   1      827.86      865.68     30.70 o
  -5   1   1       89.34      110.91     11.03 o
  -4   1   1     3386.32     3558.02     17.35 o
  -3   1   1     4833.19     4841.68     20.13 o
  -2   1   1      275.14      288.33     14.31 o
   2   1   1      514.97      520.41      9.39 o
   3   1   1     2138.34     2099.54     19.60 o
   4   1   1     5342.60     5318.65     33.99 o
   5   1   1        6.41       15.30      6.50 o
   6   1   1       69.40       84.94      7.09 o
   7   1   1     1434.68     1497.41     19.31 o
   8   1   1       25.62       26.44     11.03 o
   9   1   1       42.65       42.87     12.00 o
  10   1   1       17.35       28.21     12.44 o
  11   1   1        1.75       -0.48     13.94 o
  12   1   1       10.07        8.22     13.90 o
  13   1   1       18.11       11.69     14.37 o
  14   1   1       29.43       44.78     25.29 o
  15   1   1       14.53       39.04     23.50 o
  16   1   1        3.29      -11.53     36.78 o
 -16   2   1       17.16       37.61     26.07 o
 -15   2   1        4.35       12.56     31.99 o
 -14   2   1       25.07       24.37     20.95 o
 -13   2   1        3.05        1.90     16.83 o
 -12   2   1       30.79       32.85     13.36 o
 -11   2   1        0.90      -11.50     13.22 o
 -10   2   1        1.51        0.68      9.96 o
  -9   2   1       11.77       12.01     11.86 o
  -8   2   1        6.82       17.91     11.29 o
  -7   2   1      103.26      106.62     10.66 o
  -6   2   1       60.76       63.48      9.93 o
  -5   2   1     1199.76     1183.55     13.52 o
  -4   2   1       91.95       97.88      7.61 o
  -3   2   1        0.91       -2.15      5.89 o
  -2   2   1     4344.44     4442.17     15.20 o
  -1   2   1     4520.82     4532.55     11.79 o
   0   2   1     1210.03     1227.62     10.01 o
   1   2   1      595.56      581.60      9.59 o
   2   2   1     1432.09     1420.68     10.90 o
   3   2   1      103.23      108.47      8.19 o
   4   2   1        2.04        4.36      3.94 o
   5   2   1      259.55      249.98      6.52 o
   6   2   1      172.47      159.12      6.67 o
   7   2   1      269.67      304.09     18.37 o
   8   2   1       18.75       17.71     11.28 o
   9   2   1      313.36      314.46     13.62 o
  10   2   1      304.88      299.26     13.50 o
  11   2   1        7.36       14.84     14.21 o
  12   2   1       40.79       36.29     15.69 o
  13   2   1      119.08      115.80     17.82 o
  14   2   1       43.32       46.40     20.02 o
  15   2   1        1.63        8.59     22.36 o
  16   2   1        3.05        6.18     36.21 o
 -15   3   1        5.11      -15.08     23.08 o
 -14   3   1       14.55        0.51     17.29 o
 -13   3   1       47.11       34.63     18.02 o
 -12   3   1       56.98       37.62     16.44 o
 -11   3   1       35.58       37.83     11.82 o
 -10   3   1       48.39       62.14     12.41 o
  -9   3   1       51.21       43.46     12.12 o
  -8   3   1      111.68      112.39     11.84 o
  -7   3   1        0.53        2.13     10.52 o
  -6   3   1        2.98        0.47     11.56 o
  -5   3   1       32.94       24.45     16.65 o
  -4   3   1       63.14       61.49      7.16 o
  -3   3   1       21.88       22.64      5.91 o
  -2   3   1       91.31      105.59      6.45 o
  -1   3   1      174.80      179.63      5.45 o
   0   3   1      111.82      105.72      4.72 o
   1   3   1       89.61       88.77      6.78 o
   2   3   1      367.55      388.56     13.48 o
   3   3   1      403.86      396.10      7.71 o
   4   3   1      184.68      204.80      8.02 o
   5   3   1      317.94      337.16      9.59 o
   6   3   1      519.14      523.49      9.94 o
   7   3   1      151.11      157.33      6.83 o
   8   3   1      120.27      118.37     10.41 o
   9   3   1       54.17       58.76     10.61 o
  10   3   1       81.39       91.11     15.38 o
  11   3   1       19.58       13.90     16.95 o
  12   3   1        0.06        5.58     16.03 o
  13   3   1        3.24       11.27     17.15 o
  14   3   1        0.62        1.67     16.89 o
  15   3   1        6.43       10.67     22.04 o
  16   3   1        2.09      -20.02     33.56 o
 -16   4   1        7.95       -6.73     35.36 o
 -15   4   1        3.10        0.34     32.42 o
 -14   4   1        0.92        4.87     21.45 o
 -13   4   1        0.00      -10.98     24.35 o
 -12   4   1       16.12       28.00     16.03 o
 -11   4   1       62.79       62.51     25.42 o
 -10   4   1       40.39       40.58     23.34 o
  -9   4   1        1.21       11.55     19.80 o
  -8   4   1      403.87      401.69     23.47 o
  -7   4   1        0.29       -5.44     19.03 o
  -6   4   1      155.42      148.61     19.77 o
  -5   4   1      772.90      740.74     23.03 o
  -4   4   1      205.52      203.33     19.04 o
  -3   4   1        9.81       15.95      7.72 o
  -2   4   1     1807.49     1867.42     11.49 o
  -1   4   1      779.36      789.81      8.01 o
   0   4   1      636.39      639.63      7.46 o
   1   4   1     2496.75     2509.37     13.15 o
   2   4   1      191.38      201.43     12.24 o
   3   4   1     2084.79     2163.76     21.50 o
   4   4   1      152.87      152.52      6.03 o
   5   4   1      316.06      308.62     15.35 o
   6   4   1       52.39       41.69      7.27 o
   7   4   1        0.94        4.23      6.63 o
   8   4   1       10.96        3.48     19.86 o
   9   4   1      331.14      328.04     23.47 o
  10   4   1       76.39       81.04     20.90 o
  11   4   1       10.89       15.59     20.16 o
  12   4   1       29.50       10.99     20.37 o
  13   4   1       58.34       47.41     21.02 o
  14   4   1        7.81       23.23     21.67 o
  15   4   1        0.40      -25.49     25.49 o
 -15   5   1        0.54      -36.73     38.55 o
 -14   5   1       28.67       -6.30     31.03 o
 -13   5   1       11.83       21.27     24.86 o
 -12   5   1       24.19       16.51     23.17 o
 -11   5   1      113.78      126.61     20.54 o
 -10   5   1        1.10       -7.22     22.61 o
  -9   5   1      457.98      477.62     27.22 o
  -8   5   1       50.19       48.58     23.86 o
  -7   5   1       30.97       33.24     20.46 o
  -6   5   1      575.29      567.26     24.06 o
  -5   5   1      125.43      126.35     22.96 o
  -4   5   1       52.81       44.08      7.75 o
  -3   5   1      947.01      964.81     12.94 o
  -2   5   1       62.04       49.90      7.36 o
  -1   5   1      139.07      145.00      6.11 o
   0   5   1      980.05      952.78      8.78 o
   1   5   1        0.32       -0.94      3.54 o
   2   5   1       47.94       60.19      7.73 o
   3   5   1     1139.07     1147.95     15.79 o
   4   5   1      165.39      151.03     11.56 o
   5   5   1       37.20       27.39      5.77 o
   6   5   1      398.49      407.45     10.17 o
   7   5   1       92.10      113.31     20.65 o
   8   5   1      831.77      818.69     27.84 o
   9   5   1      166.35      132.02     23.13 o
  10   5   1        0.65       10.72     22.65 o
  11   5   1      256.38      244.18     25.13 o
  12   5   1       17.71       18.45     24.17 o
  13   5   1       32.09       42.14     21.32 o
  14   5   1       24.60       32.72     25.47 o
  15   5   1       10.10       12.02     23.36 o
 -14   6   1       28.20        6.07     38.03 o
 -13   6   1       37.58       74.63     37.01 o
 -12   6   1        0.37       18.73     31.26 o
 -11   6   1       13.58        4.13     22.20 o
 -10   6   1       31.58       23.93     23.18 o
  -9   6   1       32.46       39.03     22.85 o
  -8   6   1       17.55       11.11     23.39 o
  -7   6   1      158.87      137.01     27.28 o
  -6   6   1       26.89       17.20     28.81 o
  -5   6   1       66.25       73.80     17.56 o
  -4   6   1      120.60      130.75     11.21 o
  -3   6   1      952.46     1004.35     12.44 o
  -2   6   1      216.31      240.62      8.78 o
  -1   6   1      269.95      274.19      9.90 o
   0   6   1        9.68       10.92      5.19 o
   1   6   1      175.97      183.17      5.67 o
   2   6   1        1.51       -0.42      6.13 o
   3   6   1       63.55       72.24      7.23 o
   4   6   1        7.87        4.73     19.91 o
   5   6   1       46.23       42.29      4.24 o
   6   6   1        5.41       -4.20     22.11 o
   7   6   1      120.23      114.28     19.76 o
   8   6   1      401.49      392.90     24.59 o
   9   6   1      107.02       78.01     21.90 o
  10   6   1      203.06      187.35     25.30 o
  11   6   1        5.36        8.40     25.35 o
  12   6   1        4.04        4.87     22.96 o
  13   6   1        9.49       26.86     24.40 o
  14   6   1        7.29       10.35     23.74 o
 -13   7   1        6.46        3.97     27.93 o
 -12   7   1       13.50        2.82     35.76 o
 -11   7   1        9.33       11.47     34.52 o
 -10   7   1      268.70      252.95     31.50 o
  -9   7   1        9.03        6.88     34.33 o
  -8   7   1       83.58       58.97     32.46 o
  -7   7   1      598.26      582.53     35.63 o
  -6   7   1      412.58      399.89     18.90 o
  -5   7   1       20.18       22.39     10.25 o
  -4   7   1      287.55      273.73      9.42 o
  -3   7   1      693.75      686.07     11.42 o
  -2   7   1      421.00      411.40     10.05 o
  -1   7   1      318.45      332.91     19.09 o
   0   7   1      890.11      857.56      9.51 o
   1   7   1      284.70      258.28      5.99 o
   2   7   1       79.04       84.24     10.21 o
   3   7   1      116.30      100.48      6.66 o
   4   7   1      669.66      641.41     26.15 o
   5   7   1        3.67       -9.00     19.33 o
   6   7   1       64.33       52.76     24.35 o
   7   7   1      105.02       90.98     21.64 o
   8   7   1       14.95       20.71     20.51 o
   9   7   1        6.10       -6.79     24.14 o
  10   7   1      191.21      149.26     26.15 o
  11   7   1        6.09       13.31     25.80 o
  12   7   1        5.11        4.94     25.77 o
  13   7   1       26.55       34.78     24.68 o
 -12   8   1       28.83       53.19     38.07 o
 -11   8   1        3.11       14.96     32.67 o
 -10   8   1       16.35       -1.24     33.94 o
  -9   8   1      119.07      142.42     35.91 o
  -8   8   1        0.10      -12.61     31.41 o
  -7   8   1      103.43       72.49     33.94 o
  -6   8   1      373.50      363.62     22.17 o
  -5   8   1      209.05      228.03     19.85 o
  -4   8   1        0.32        6.04     12.86 o
  -3   8   1       78.88       81.01      8.04 o
  -2   8   1      270.80      276.75      9.69 o
  -1   8   1      666.17      625.82     15.27 o
   0   8   1      618.26      612.53     15.96 o
   1   8   1        4.69       -0.43      7.43 o
   2   8   1      544.06      524.91     11.21 o
   3   8   1      653.00      617.79     16.26 o
   4   8   1      178.66      182.43     12.56 o
   5   8   1      234.74      248.53     24.84 o
   6   8   1      273.01      250.52     24.12 o
   7   8   1        4.56        4.57     20.46 o
   8   8   1       68.34       77.39     22.29 o
   9   8   1      116.57       95.00     23.83 o
  10   8   1       33.50       22.68     23.98 o
  11   8   1        0.00       -4.84     22.97 o
  12   8   1       11.84        5.77     24.83 o
 -11   9   1        1.19       20.24     37.64 o
 -10   9   1        0.84        0.41     30.45 o
  -9   9   1       16.25       32.72     24.37 o
  -8   9   1       33.23       20.54     20.75 o
  -7   9   1        9.34        8.48     18.52 o
  -6   9   1        1.16      -19.59     27.53 o
  -5   9   1       70.52       70.79     17.03 o
  -4   9   1        5.56       15.24     12.24 o
  -3   9   1       15.66       34.15     12.44 o
  -2   9   1       67.38       69.69     12.01 o
  -1   9   1       36.46       22.36     21.18 o
   0   9   1       17.43       17.53      9.82 o
   1   9   1       69.77       60.48     12.63 o
   2   9   1       90.65       87.03      9.78 o
   3   9   1        1.60        4.72      9.80 o
   4   9   1       60.53       49.81     21.66 o
   5   9   1        3.56       10.36     24.01 o
   6   9   1       19.38       20.15     29.80 o
   7   9   1        8.53       23.25     32.32 o
   8   9   1        3.16       -1.50     26.01 o
   9   9   1        3.34      -16.76     26.98 o
  10   9   1        0.96        8.67     25.13 o
  11   9   1       13.92       24.12     29.42 o
 -11  10   1       49.59       60.69     31.88 o
 -10  10   1        9.75        7.65     28.25 o
  -9  10   1        1.72        1.04     21.49 o
  -8  10   1        2.84        1.00     22.86 o
  -7  10   1       22.25       16.48     18.48 o
  -6  10   1       31.56       14.16     18.42 o
  -5  10   1       15.27       15.16     18.13 o
  -4  10   1       37.06       44.84     13.35 o
  -3  10   1        1.89       14.12     16.91 o
  -2  10   1      155.38      187.74     17.61 o
  -1  10   1       42.44       35.42     12.06 o
   0  10   1       44.06       26.04     13.00 o
   1  10   1        3.34       -2.44     13.57 o
   2  10   1       24.74       25.57     13.04 o
   3  10   1       10.45       23.74     18.26 o
   4  10   1       26.53       46.12     18.88 o
   5  10   1       19.49        4.58     30.87 o
   6  10   1       22.50       44.48     27.92 o
   7  10   1       62.54       47.32     34.93 o
   8  10   1       33.99       33.34     29.72 o
   9  10   1       14.50        6.85     34.76 o
 -10  11   1       28.51       51.13     27.96 o
  -9  11   1        9.08        2.23     25.36 o
  -8  11   1        0.92       10.60     29.39 o
  -7  11   1      150.15      158.90     34.78 o
  -6  11   1        5.11       -5.86     30.66 o
  -5  11   1       20.22       -2.31     28.12 o
  -4  11   1       78.67       73.05     25.54 o
  -3  11   1      246.52      264.75     15.90 o
  -2  11   1       80.12       98.00     14.63 o
  -1  11   1      162.15      155.40     14.00 o
   0  11   1        0.08       -1.19     12.85 o
   1  11   1      691.10      660.46     19.69 o
   2  11   1       39.40       42.68     19.15 o
   3  11   1       37.01       52.25     18.47 o
   4  11   1       57.36       93.76     20.23 o
   5  11   1      188.94      186.73     31.23 o
   6  11   1        0.14        3.75     31.40 o
   7  11   1       49.76       50.52     35.05 o
   8  11   1       79.24       84.39     30.81 o
  -6  12   1       67.05       67.20     29.45 o
  -5  12   1        9.66      -14.49     31.20 o
  -4  12   1       99.65       86.52     35.42 o
  -3  12   1        9.68       11.29     25.38 o
  -2  12   1      160.95      240.28     43.11 o
  -1  12   1        7.69        5.92     11.65 o
   0  12   1       30.20       28.13     11.03 o
   1  12   1       15.21       19.75     18.14 o
   2  12   1      199.45      209.12     21.49 o
   3  12   1        0.02       10.46     20.02 o
   4  12   1        0.62       13.93     20.56 o
   5  12   1        3.04       15.02     34.04 o
   6  12   1       44.77       73.96     33.49 o
  -4  13   1       21.64       21.21     30.20 o
  -3  13   1       16.93       17.07     32.31 o
  -2  13   1        7.13       -6.02     26.98 o
  -1  13   1        0.38      -20.31     26.35 o
   0  13   1       76.05       78.96     21.30 o
   1  13   1        0.76        7.04     16.03 o
   2  13   1        0.40       13.64     17.07 o
   3  13   1        9.02        3.32     29.62 o
   4  13   1       12.27      -31.88     34.22 o
   0  14   1       15.63      -12.91     32.14 o
   1  14   1       31.19       43.86     26.95 o
 -16   0   2       52.18       70.24     29.08 o
 -15   0   2        0.35       28.80     34.00 o
 -14   0   2       78.29       63.62     20.87 o
 -13   0   2        4.30       48.08     27.56 o
 -12   0   2       96.28      149.02     28.11 o
 -11   0   2       43.12       52.32     23.89 o
 -10   0   2      120.49      129.59     17.07 o
  -9   0   2     1165.69     1159.20     22.95 o
  -8   0   2        6.65       27.40     14.97 o
  -7   0   2     4751.45     4648.62     32.74 o
  -6   0   2    21342.63    21622.68     60.83 o
  -5   0   2        0.12        3.34     11.27 o
  -4   0   2    15721.55    15760.26    175.33 o
  -3   0   2    58352.32    57191.65   1289.37 o
  -2   0   2    12437.84    12277.87     96.51 o
  -1   0   2     4992.78     4960.07     22.57 o
   1   0   2        3.90        8.63     10.77 o
   2   0   2       45.12       53.82     11.14 o
   3   0   2      408.28      394.69     21.13 o
   4   0   2      883.33      853.56     22.12 o
   5   0   2      775.54      771.53     14.97 o
   6   0   2       20.13        7.51     14.14 o
   7   0   2      154.17      167.96     16.25 o
   8   0   2      460.43      467.25     16.76 o
   9   0   2      346.31      338.61     17.52 o
  10   0   2       14.87       21.21     18.93 o
  11   0   2      324.59      271.00     21.55 o
  12   0   2      195.26      218.62     34.52 o
  13   0   2      121.40      170.77     37.88 o
  14   0   2       62.84       79.54     33.41 o
  15   0   2       30.67       53.60     34.47 o
 -16   1   2        2.12       18.43     23.50 o
 -15   1   2       21.06       10.05     31.35 o
 -14   1   2        4.64       14.70     22.31 o
 -13   1   2      215.64      219.61     18.33 o
 -12   1   2        6.01        5.26     13.28 o
 -11   1   2       34.46       47.39     13.01 o
 -10   1   2      381.07      371.18     13.21 o
  -9   1   2      241.29      240.08     12.02 o
  -8   1   2      688.49      659.38     13.10 o
  -7   1   2     1067.36     1050.75     13.55 o
  -6   1   2     2237.43     2224.34     15.84 o
  -5   1   2     1722.86     1742.88     21.49 o
  -4   1   2      954.97      837.78     19.13 o
  -3   1   2     3097.39     3215.79     16.90 o
  -2   1   2      263.76      266.45      6.89 o
  -1   1   2    10046.89     9960.04     44.53 o
   0   1   2      171.86      197.86     13.26 o
   1   1   2      420.12      431.89      5.65 o
   2   1   2      549.76      545.89     18.90 o
   3   1   2       35.47       42.26      8.21 o
   4   1   2      348.67      345.73      7.31 o
   5   1   2      870.26      887.25     11.31 o
   6   1   2     1310.45     1370.09     18.50 o
   7   1   2        0.01        1.10      8.83 o
   8   1   2        0.51       -4.28     10.11 o
   9   1   2       98.92       97.20     11.29 o
  10   1   2        1.37        2.58     10.88 o
  11   1   2       51.43       57.10     15.37 o
  12   1   2        7.16       -0.50     16.42 o
  13   1   2       53.39       94.41     24.50 o
  14   1   2       84.36       99.06     18.22 o
  15   1   2       26.17       38.95     22.75 o
 -15   2   2       13.73       31.37     22.03 o
 -14   2   2       56.82      104.30     23.23 o
 -13   2   2      206.11      197.32     16.84 o
 -12   2   2        9.29       12.17     13.69 o
 -11   2   2       18.51       24.39     13.17 o
 -10   2   2       34.99       20.78     12.71 o
  -9   2   2       93.00       89.63      9.26 o
  -8   2   2      227.23      217.02      8.99 o
  -7   2   2       30.60       31.80      6.66 o
  -6   2   2       90.62       80.15      6.21 o
  -5   2   2       35.45       32.48      9.49 o
  -4   2   2      977.49     1000.57     12.96 o
  -3   2   2       10.86       16.82      5.95 o
  -2   2   2     4109.86     4012.35     26.57 o
  -1   2   2      260.75      282.77     10.43 o
   0   2   2    19548.50    19183.40    119.85 o
   1   2   2     9118.42     9281.83     34.69 o
   2   2   2       14.53       12.73      5.72 o
   3   2   2      166.82      147.81      7.40 o
   4   2   2      762.31      738.94     12.60 o
   5   2   2      480.75      473.22     12.43 o
   6   2   2       19.61       18.91      6.64 o
   7   2   2     2764.51     2811.73     35.18 o
   8   2   2      817.52      810.55     19.42 o
   9   2   2      125.90      134.11     13.28 o
  10   2   2      606.37      614.79     22.60 o
  11   2   2      161.81      197.54     20.88 o
  12   2   2        3.54       18.11     15.16 o
  13   2   2      287.13      318.98     17.57 o
  14   2   2        1.61       18.70     18.16 o
  15   2   2       79.28      102.62     26.10 o
 -16   3   2        5.26       42.29     37.86 o
 -15   3   2      140.14      131.20     34.03 o
 -14   3   2      123.33      123.29     22.05 o
 -13   3   2      188.96      190.30     20.47 o
 -12   3   2      608.56      603.95     21.01 o
 -11   3   2      117.00       91.03     13.92 o
 -10   3   2      176.96      185.76     17.55 o
  -9   3   2      875.87      867.81     18.84 o
  -8   3   2      418.86      407.90     10.30 o
  -7   3   2      248.92      202.50     13.32 o
  -6   3   2      408.37      395.41     14.65 o
  -5   3   2       11.03       13.59     21.63 o
  -4   3   2      603.41      652.82     20.58 o
  -3   3   2       11.81       14.52      4.65 o
  -2   3   2       70.69       69.07      5.74 o
  -1   3   2     1496.87     1528.74     10.81 o
   0   3   2      867.23      858.48      9.67 o
   1   3   2      550.22      563.56      8.49 o
   2   3   2     4095.74     4225.72     18.02 o
   3   3   2     8043.20     8134.86     56.42 o
   4   3   2       34.97       50.79      7.94 o
   5   3   2      989.03      987.35     22.34 o
   6   3   2     3817.11     3812.92     48.28 o
   7   3   2      891.01      828.37     31.22 o
   8   3   2     1405.19     1354.07     32.18 o
   9   3   2      465.56      457.91     21.70 o
  10   3   2      115.16      111.01     19.53 o
  11   3   2      187.17      206.33     18.63 o
  12   3   2      123.37      142.15     18.64 o
  13   3   2       89.04       96.66     17.68 o
  14   3   2      115.23      110.54     22.90 o
  15   3   2        3.29       18.48     18.99 o
 -16   4   2        7.10      -10.85     41.44 o
 -15   4   2        0.13      -17.47     34.86 o
 -14   4   2      162.15      132.39     38.09 o
 -13   4   2       43.17       30.95     36.35 o
 -12   4   2       57.78       40.75     18.29 o
 -11   4   2      438.26      425.35     22.11 o
 -10   4   2       14.47       15.77     16.91 o
  -9   4   2       25.26       31.74     25.86 o
  -8   4   2     1168.33     1150.58     41.72 o
  -7   4   2        0.05       -0.94     26.94 o
  -6   4   2      130.54      113.19     25.12 o
  -5   4   2       96.10      115.12     11.27 o
  -4   4   2        7.77        4.63      4.50 o
  -3   4   2       89.69       66.68     10.80 o
  -2   4   2      909.34      940.72     13.86 o
  -1   4   2     4166.63     4306.97     33.56 o
   0   4   2      180.80      184.23     10.19 o
   1   4   2     2187.58     2349.47     18.57 o
   2   4   2    10098.48    10604.50     76.86 o
   3   4   2       55.28       43.21      6.22 o
   4   4   2      546.07      507.57     12.08 o
   5   4   2     3720.51     3804.82     49.80 o
   6   4   2      275.91      326.54     26.20 o
   7   4   2      981.69     1004.60     27.22 o
   8   4   2      808.12      784.79     25.98 o
   9   4   2      103.91       96.47     22.33 o
  10   4   2      163.99      162.25     21.26 o
  11   4   2      268.77      271.11     25.24 o
  12   4   2        9.90       10.54     20.77 o
  13   4   2      188.28      222.85     23.05 o
  14   4   2        0.11       19.08     21.19 o
  15   4   2        0.35       19.63     35.62 o
 -15   5   2       16.41      -22.95     36.51 o
 -14   5   2       45.90       -6.58     41.73 o
 -13   5   2      176.48      154.17     32.09 o
 -12   5   2      132.81      128.83     37.88 o
 -11   5   2       25.45       43.02     26.14 o
 -10   5   2        2.99       25.19     32.37 o
  -9   5   2     1040.28      992.36     40.62 o
  -8   5   2      114.27      116.93     31.69 o
  -7   5   2      344.62      343.12     33.21 o
  -6   5   2       82.15       86.38     24.36 o
  -5   5   2      242.95      214.93      7.19 o
  -4   5   2       59.63       37.63     10.87 o
  -3   5   2      371.91      390.33      9.76 o
  -2   5   2      630.35      659.15     10.70 o
  -1   5   2        1.68       -0.57      6.26 o
   0   5   2      462.61      500.61      8.15 o
   1   5   2      240.67      220.95     10.07 o
   2   5   2      245.08      323.32     10.40 o
   3   5   2      119.46      130.12     11.37 o
   4   5   2      400.29      370.48      8.43 o
   5   5   2        3.83        3.31      2.88 o
   6   5   2      138.31      131.69      9.22 o
   7   5   2       42.30       52.60     21.76 o
   8   5   2      346.59      331.36     22.94 o
   9   5   2        5.41       12.87     19.93 o
  10   5   2        9.93       -4.72     21.48 o
  11   5   2      171.48      167.66     23.68 o
  12   5   2       68.69       92.43     23.88 o
  13   5   2       18.07       21.16     20.99 o
  14   5   2       45.67       84.05     26.71 o
  15   5   2        4.50       21.05     22.94 o
 -14   6   2       16.96      -21.21     42.76 o
 -13   6   2        6.39       -5.71     32.96 o
 -12   6   2       29.20       80.82     35.48 o
 -11   6   2       39.38       74.39     29.21 o
 -10   6   2      137.04      166.29     36.67 o
  -9   6   2        5.60        8.86     27.25 o
  -8   6   2      433.92      448.75     36.92 o
  -7   6   2      824.73      825.84     40.12 o
  -6   6   2      830.66      731.44     20.56 o
  -5   6   2       81.09       81.77     12.26 o
  -4   6   2      704.66      697.21     15.35 o
  -3   6   2     2292.85     2260.23     17.39 o
  -2   6   2     1681.31     1683.65     21.80 o
  -1   6   2     1205.13     1167.69     18.93 o
   0   6   2     2165.98     2106.48     18.43 o
   1   6   2     1170.17     1149.10     14.77 o
   2   6   2      338.72      350.47     11.33 o
   3   6   2      465.26      430.81     16.77 o
   4   6   2      333.18      301.12      9.85 o
   5   6   2       94.37       86.97      6.98 o
   6   6   2       30.63       31.39     22.13 o
   7   6   2        7.48        0.35     21.87 o
   8   6   2        4.76        9.41     21.59 o
   9   6   2      463.63      472.87     24.93 o
  10   6   2        7.91        6.48     28.14 o
  11   6   2        0.06      -11.98     23.23 o
  12   6   2      354.66      373.17     28.99 o
  13   6   2      179.86      193.79     23.84 o
  14   6   2       10.05       22.67     27.78 o
 -13   7   2       56.12       54.10     36.88 o
 -12   7   2       10.67       18.29     31.75 o
 -11   7   2      150.32      152.89     38.92 o
 -10   7   2      711.76      664.20     38.24 o
  -9   7   2        0.09       18.62     33.27 o
  -8   7   2       70.41       78.22     34.09 o
  -7   7   2     2904.67     2783.20     27.69 o
  -6   7   2       45.17       47.74     11.74 o
  -5   7   2      820.49      826.87     17.04 o
  -4   7   2      591.25      558.78     12.26 o
  -3   7   2       19.03       17.51      8.67 o
  -2   7   2     1421.68     1382.32     15.72 o
  -1   7   2      780.47      789.49     17.37 o
   0   7   2      222.46      224.53      6.32 o
   1   7   2      850.44      831.93     14.61 o
   2   7   2      744.48      734.75     14.00 o
   3   7   2      297.70      311.34     10.87 o
   4   7   2       50.69       62.87      9.27 o
   5   7   2       85.65       83.31      8.76 o
   6   7   2        8.87        9.46     20.49 o
   7   7   2        3.23       -1.30     23.60 o
   8   7   2      129.89      117.16     21.86 o
   9   7   2        1.71       13.43     24.50 o
  10   7   2      116.37      107.33     22.67 o
  11   7   2       12.85        6.37     22.62 o
  12   7   2       38.36       25.67     24.29 o
  13   7   2       68.34       81.07     21.98 o
 -12   8   2        4.82       -2.44     25.15 o
 -11   8   2        4.68        2.94     26.04 o
 -10   8   2       89.13       70.29     21.06 o
  -9   8   2       88.19      102.76     24.12 o
  -8   8   2        4.24        1.84     22.39 o
  -7   8   2      146.55      140.70     22.65 o
  -6   8   2     1166.59     1136.76     41.84 o
  -5   8   2       48.74       28.37     18.40 o
  -4   8   2      778.95      746.26     13.23 o
  -3   8   2      811.99      790.28     13.41 o
  -2   8   2      313.68      300.59     10.62 o
  -1   8   2      386.11      375.66     20.24 o
   0   8   2     1553.41     1533.09     14.09 o
   1   8   2       19.78       15.66      7.73 o
   2   8   2      217.33      232.98     12.01 o
   3   8   2      181.11      192.44     11.98 o
   4   8   2       17.69       12.92     10.18 o
   5   8   2       59.68       56.17     21.52 o
   6   8   2       17.51        4.48     21.67 o
   7   8   2      115.43      114.16     22.87 o
   8   8   2      220.47      207.92     27.41 o
   9   8   2      109.30      101.00     27.41 o
  10   8   2       31.67       32.81     25.91 o
  11   8   2        7.93       -3.37     22.95 o
  12   8   2        0.19       -0.35     23.72 o
 -11   9   2       44.48       18.48     24.86 o
 -10   9   2       20.20       44.88     23.52 o
  -9   9   2      103.96      118.02     24.28 o
  -8   9   2       96.75       89.58     19.99 o
  -7   9   2       25.79       31.21     19.57 o
  -6   9   2       37.04       39.16     18.33 o
  -5   9   2        1.89       -0.60     17.47 o
  -4   9   2       12.91       19.90     12.74 o
  -3   9   2       24.74       13.45     12.52 o
  -2   9   2      194.13      222.34     34.70 o
  -1   9   2       68.42       66.15     12.41 o
   0   9   2      258.59      251.50     13.04 o
   1   9   2       91.40       94.45     12.91 o
   2   9   2      401.62      443.03     18.11 o
   3   9   2      656.72      683.60     22.85 o
   4   9   2      140.96      189.15     39.88 o
   5   9   2      165.10      184.30     22.28 o
   6   9   2      903.95      909.93     30.35 o
   7   9   2      154.80      151.69     24.84 o
   8   9   2       34.24       47.25     21.43 o
   9   9   2      377.98      400.12     25.93 o
  10   9   2        1.04       -0.73     23.07 o
  11   9   2        4.39       -2.82     23.43 o
 -11  10   2       76.20       67.96     37.47 o
 -10  10   2       58.31       65.98     29.18 o
  -9  10   2        1.31        0.90     21.44 o
  -8  10   2      132.84      148.00     24.32 o
  -7  10   2       37.94       30.13     21.20 o
  -6  10   2       64.32       57.41     19.20 o
  -5  10   2        8.99        7.02     18.83 o
  -4  10   2       11.33       10.96     17.29 o
  -3  10   2       20.85       17.51     16.30 o
  -2  10   2       19.70       -0.75     16.37 o
  -1  10   2      656.86      676.78     22.07 o
   0  10   2       36.19       19.56     16.20 o
   1  10   2      766.33      750.42     19.54 o
   2  10   2      454.06      473.17     14.66 o
   3  10   2       17.73       13.72     19.37 o
   4  10   2      487.98      531.08     54.12 o
   5  10   2      610.04      583.45     41.67 o
   6  10   2       87.83       77.15     32.80 o
   7  10   2      328.73      343.67     32.94 o
   8  10   2      233.32      229.01     27.80 o
   9  10   2       37.72       42.19     28.38 o
 -10  11   2       28.50       44.50     35.05 o
  -9  11   2       32.06       34.24     31.60 o
  -8  11   2        0.01       18.94     22.82 o
  -7  11   2      107.26      127.61     35.45 o
  -6  11   2       18.58       25.52     26.43 o
  -5  11   2       36.28       27.71     32.69 o
  -4  11   2        8.26        9.12     31.55 o
  -3  11   2        2.30       -2.78     28.01 o
  -2  11   2       95.75       74.46     25.28 o
  -1  11   2       63.28       56.02     12.62 o
   0  11   2       95.31       66.93     15.27 o
   1  11   2      136.23      140.17     15.67 o
   2  11   2        0.89        0.61     18.43 o
   3  11   2       35.75       68.04     25.59 o
   4  11   2       77.47      120.46     43.55 o
   5  11   2       32.61       26.82     33.13 o
   6  11   2      183.29      253.53     35.34 o
   7  11   2       20.99       -2.68     35.60 o
   8  11   2       56.22       56.35     28.20 o
  -6  12   2      104.87      128.40     33.30 o
  -5  12   2       44.44       27.91     34.23 o
  -4  12   2      187.70      220.99     32.52 o
  -3  12   2      170.79      183.92     35.03 o
  -2  12   2        6.74       -4.33     17.48 o
  -1  12   2       52.82       52.15     14.76 o
   0  12   2      500.69      552.77     45.42 o
   1  12   2        2.44       -8.33     18.61 o
   2  12   2       99.87      141.05     25.08 o
   3  12   2       87.20      113.56     21.46 o
   4  12   2       10.18        7.64     24.57 o
   5  12   2       31.15       24.28     32.05 o
   6  12   2       64.04       89.21     37.29 o
  -4  13   2       87.01       66.96     34.15 o
  -3  13   2        1.04       31.53     27.92 o
  -2  13   2       38.79       20.72     21.10 o
  -1  13   2       68.20       51.72     18.86 o
   0  13   2        8.81       -3.32     16.84 o
   1  13   2      223.47      212.61     22.30 o
   2  13   2        7.55       28.19     22.03 o
   3  13   2        2.67        5.20     19.89 o
 -16   1   3        1.07        4.32     28.99 o
 -15   1   3        1.01       32.62     22.52 o
 -14   1   3       11.29       23.63     19.69 o
 -13   1   3       56.21       59.64     17.64 o
 -12   1   3       10.50        6.03     16.45 o
 -11   1   3       48.57       41.17     20.55 o
 -10   1   3        7.11       10.77     22.32 o
  -9   1   3       55.21       61.55     20.26 o
  -8   1   3      188.66      197.37     20.31 o
  -7   1   3      589.83      637.27     23.51 o
  -6   1   3      919.02      876.09     22.32 o
  -5   1   3      193.28      221.22     11.64 o
  -4   1   3      321.20      321.66      7.55 o
  -3   1   3      148.81      144.82     10.95 o
  -2   1   3     1166.08     1139.58     23.11 o
  -1   1   3     2844.02     2857.99     26.39 o
   0   1   3      326.73      333.22      5.96 o
   1   1   3    13621.18    13378.00     31.00 o
   2   1   3        8.59        4.71      6.71 o
   3   1   3        3.30       -1.62     12.45 o
   4   1   3       84.72       65.86      6.77 o
   5   1   3       73.48       71.28      6.80 o
   6   1   3      151.48      153.58      8.37 o
   7   1   3        0.15       -0.29      8.12 o
   8   1   3        0.10        3.77      8.57 o
   9   1   3       25.26       26.97     11.60 o
  10   1   3       10.91        3.30     10.30 o
  11   1   3       77.97       83.01     15.22 o
  12   1   3      185.98      219.22     23.86 o
  13   1   3       21.89       31.68     19.85 o
  14   1   3        1.92        7.79     22.24 o
  15   1   3      114.28       91.27     27.19 o
 -15   2   3        0.12        5.26     33.34 o
 -14   2   3        2.92       19.99     35.97 o
 -13   2   3        0.87        2.07     17.10 o
 -12   2   3        2.23        1.48     16.36 o
 -11   2   3       12.54       14.54     14.77 o
 -10   2   3       33.23       36.58     14.88 o
  -9   2   3      380.36      375.12     16.53 o
  -8   2   3        9.71       14.13     12.92 o
  -7   2   3      263.14      283.34     13.85 o
  -6   2   3     1218.22     1298.74     17.32 o
  -5   2   3      815.27      787.36     10.62 o
  -4   2   3      648.87      630.24      8.76 o
  -3   2   3      104.19      105.20      9.90 o
  -2   2   3       24.74       21.32      8.31 o
  -1   2   3     5003.53     5081.30     29.80 o
   0   2   3     1494.91     1566.01     12.57 o
   1   2   3     7904.42     7934.77     30.22 o
   2   2   3     5755.89     5920.21     14.01 o
   3   2   3      378.42      370.60      9.55 o
   4   2   3      648.37      694.37     15.96 o
   5   2   3        6.27       -3.13     10.47 o
   6   2   3     1626.77     1607.69     26.84 o
   7   2   3     1043.69     1071.02     18.21 o
   8   2   3       41.15       42.21      7.91 o
   9   2   3        1.73        4.18      8.78 o
  10   2   3      774.65      783.30     24.90 o
  11   2   3        0.50        8.17     14.66 o
  12   2   3       80.67       84.47     16.80 o
  13   2   3        2.67       12.14     21.38 o
  14   2   3        7.98       15.47     17.88 o
  15   2   3       16.14       20.01     20.39 o
 -16   3   3        1.11       28.57     40.38 o
 -15   3   3       39.54       50.32     31.25 o
 -14   3   3        0.17       -7.29     36.31 o
 -13   3   3        0.26        5.03     37.03 o
 -12   3   3        0.04        4.06     15.65 o
 -11   3   3       75.41       60.03     15.20 o
 -10   3   3       93.62       96.57     15.32 o
  -9   3   3       71.52       80.67     18.88 o
  -8   3   3        7.49        3.60     12.20 o
  -7   3   3       13.67        7.82     14.87 o
  -6   3   3      259.47      273.10      9.96 o
  -5   3   3       68.06       82.04      6.40 o
  -4   3   3      161.59      173.51      9.86 o
  -3   3   3      253.72      284.21      7.42 o
  -2   3   3      212.60      212.15      6.58 o
  -1   3   3     2063.96     2121.09     27.95 o
   0   3   3      670.11      675.27     10.59 o
   1   3   3      833.13      915.69      8.21 o
   2   3   3       99.72      113.15      4.79 o
   3   3   3     1059.59     1097.28     10.80 o
   4   3   3       33.07       24.75      7.23 o
   5   3   3       99.81       97.99     17.37 o
   6   3   3      189.52      197.79     17.09 o
   7   3   3      573.58      608.42     27.84 o
   8   3   3      381.70      339.59     24.61 o
   9   3   3      599.98      559.82     28.27 o
  10   3   3       97.87       77.06     23.41 o
  11   3   3       29.58       23.81     19.64 o
  12   3   3       13.33        8.15     19.12 o
  13   3   3        4.25       11.46     16.53 o
  14   3   3        4.00        3.67     24.47 o
  15   3   3        1.81       18.51     39.57 o
 -15   4   3        1.18       13.82     37.75 o
 -14   4   3       27.97       12.03     40.68 o
 -13   4   3        2.65       -6.84     33.93 o
 -12   4   3       11.73       -2.29     29.64 o
 -11   4   3       27.77       27.81     17.21 o
 -10   4   3        0.19      -14.13     19.86 o
  -9   4   3       13.39      -24.55     31.51 o
  -8   4   3      649.41      651.21     33.89 o
  -7   4   3        5.54        9.49     11.10 o
  -6   4   3        1.34       -0.45      6.54 o
  -5   4   3      128.27      124.96      8.90 o
  -4   4   3     2164.64     2323.91     30.29 o
  -3   4   3      150.60      164.57      6.02 o
  -2   4   3       54.65       57.56      4.42 o
  -1   4   3      772.04      824.03     16.32 o
   0   4   3      522.35      524.02     12.89 o
   1   4   3        2.11        2.16      4.65 o
   2   4   3       32.49       47.16      4.01 o
   3   4   3      383.33      390.19      8.60 o
   4   4   3      157.46      179.02      8.43 o
   5   4   3       99.68      108.53      9.21 o
   6   4   3       69.76       68.48     17.91 o
   7   4   3      253.49      233.53     20.83 o
   8   4   3      122.51      133.52     26.40 o
   9   4   3       16.24       27.31     21.70 o
  10   4   3      156.94      151.92     29.75 o
  11   4   3       18.44       27.02     21.56 o
  12   4   3       23.94       24.50     20.54 o
  13   4   3       58.95       56.73     20.69 o
  14   4   3        8.36      -31.16     36.34 o
  15   4   3        4.21       10.11     40.89 o
 -14   5   3        1.73      -31.10     39.77 o
 -13   5   3       15.83       -2.33     41.11 o
 -12   5   3       60.52       31.26     35.77 o
 -11   5   3        0.66      -26.44     30.14 o
 -10   5   3        1.51       24.32     27.59 o
  -9   5   3      338.99      311.99     15.63 o
  -8   5   3        0.01       -0.26     10.97 o
  -7   5   3       17.14       19.80      9.39 o
  -6   5   3      108.77      106.31      9.31 o
  -5   5   3       63.38       50.48     19.32 o
  -4   5   3      181.49      185.15      7.77 o
  -3   5   3      207.80      201.76      8.66 o
  -2   5   3        2.47       14.27      8.64 o
  -1   5   3       37.09       47.84     10.39 o
   0   5   3      806.72      816.13     13.29 o
   1   5   3      251.09      209.34      6.99 o
   2   5   3      273.83      235.82     10.10 o
   3   5   3      492.24      567.05     10.92 o
   4   5   3      562.78      582.90     23.94 o
   5   5   3      697.75      699.29     20.19 o
   6   5   3       11.58       19.72     16.45 o
   7   5   3      209.57      217.45     17.31 o
   8   5   3      384.79      418.62     25.65 o
   9   5   3        5.95       -0.62     21.51 o
  10   5   3       14.41       17.72     18.82 o
  11   5   3       97.65       92.17     23.12 o
  12   5   3       23.57       30.75     20.42 o
  13   5   3       28.52       25.21     23.01 o
  14   5   3        6.62       -2.44     24.59 o
 -14   6   3        5.01      -25.40     44.60 o
 -13   6   3       21.11       -2.45     40.02 o
 -12   6   3        2.62      -22.47     30.65 o
 -11   6   3       31.18       59.41     32.20 o
 -10   6   3       26.08       40.26     22.51 o
  -9   6   3      159.37      183.80     23.03 o
  -8   6   3       82.22       75.60     20.42 o
  -7   6   3        2.94       -5.00     21.00 o
  -6   6   3       42.37       42.62     13.10 o
  -5   6   3        3.93        2.97     12.06 o
  -4   6   3        0.13       -6.92     12.02 o
  -3   6   3       64.63       69.36      8.78 o
  -2   6   3        7.09        7.33     10.84 o
  -1   6   3       14.43        8.92     10.93 o
   0   6   3      109.82      106.67      6.59 o
   1   6   3       48.94       49.19     10.21 o
   2   6   3        4.38       13.09      9.56 o
   3   6   3       37.72       53.12      9.04 o
   4   6   3       71.07       77.39      7.83 o
   5   6   3       47.58       46.69     17.30 o
   6   6   3       13.04       12.34     17.39 o
   7   6   3       60.44       57.36     20.00 o
   8   6   3      102.98      112.28     22.22 o
   9   6   3       27.38       25.47     19.88 o
  10   6   3        4.12        5.95     19.69 o
  11   6   3       67.62       68.18     21.06 o
  12   6   3       85.53       60.64     25.59 o
  13   6   3       11.16        2.73     25.94 o
  14   6   3        8.45        6.80     26.92 o
 -13   7   3       92.78      113.82     33.21 o
 -12   7   3       25.37       33.25     24.35 o
 -11   7   3        5.12       14.60     20.90 o
 -10   7   3      154.14      193.56     24.69 o
  -9   7   3      125.30      121.48     21.92 o
  -8   7   3      135.00      108.24     21.00 o
  -7   7   3      371.41      398.95     16.77 o
  -6   7   3      101.18       98.78     13.94 o
  -5   7   3      125.46      125.59     13.25 o
  -4   7   3        3.74        7.28     11.68 o
  -3   7   3      539.39      555.99     12.21 o
  -2   7   3       10.78       10.56     13.38 o
  -1   7   3       70.03       74.08     22.19 o
   0   7   3      160.86      153.31      6.75 o
   1   7   3      276.46      295.42     12.22 o
   2   7   3       29.30       35.40     10.47 o
   3   7   3        0.32        1.71      9.71 o
   4   7   3      327.32      317.74     11.77 o
   5   7   3       11.38        4.74     16.06 o
   6   7   3       16.58        5.67     17.24 o
   7   7   3       48.75       33.85     24.21 o
   8   7   3       29.90       21.09     24.29 o
   9   7   3       50.74       58.75     19.97 o
  10   7   3       61.16       68.97     25.42 o
  11   7   3        9.25       -2.60     25.40 o
  12   7   3        0.07       -1.60     25.67 o
  13   7   3       18.61        9.75     34.12 o
 -12   8   3       25.80       47.48     23.84 o
 -11   8   3        6.03       26.75     22.49 o
 -10   8   3      105.14      104.35     21.46 o
  -9   8   3        6.50       18.71     19.59 o
  -8   8   3       89.13       93.23     20.98 o
  -7   8   3       27.69       50.99     20.64 o
  -6   8   3       19.96       29.14     20.45 o
  -5   8   3      143.84      151.30     12.85 o
  -4   8   3      391.14      391.10     11.59 o
  -3   8   3      834.89      838.94     14.23 o
  -2   8   3       26.50        6.69     10.91 o
  -1   8   3      252.48      233.62     25.63 o
   0   8   3     1033.46     1033.52     19.13 o
   1   8   3       99.81       94.79     11.98 o
   2   8   3      117.84      118.79     12.19 o
   3   8   3      295.75      317.27     15.25 o
   4   8   3       73.02       66.29     15.55 o
   5   8   3      471.57      467.71     21.28 o
   6   8   3       56.31       63.03     19.80 o
   7   8   3      105.84       99.71     25.77 o
   8   8   3      114.10      143.07     24.77 o
   9   8   3      151.20      151.37     24.57 o
  10   8   3        1.46        5.54     26.72 o
  11   8   3      218.56      217.86     25.25 o
  12   8   3        0.25       -4.71     37.33 o
 -11   9   3        0.36       32.64     32.05 o
 -10   9   3        6.14       16.61     21.78 o
  -9   9   3        0.02        2.02     19.95 o
  -8   9   3        7.34       -1.70     23.54 o
  -7   9   3        5.74       37.75     22.14 o
  -6   9   3        0.54       -6.01     17.11 o
  -5   9   3       20.84       17.70     18.46 o
  -4   9   3        2.18      -12.68     17.21 o
  -3   9   3       72.14       71.98     17.29 o
  -2   9   3      115.21      105.00     11.85 o
  -1   9   3       64.87       53.91     12.47 o
   0   9   3       85.25       89.93     12.98 o
   1   9   3      316.44      307.41     14.90 o
   2   9   3       18.97       16.55     11.73 o
   3   9   3       76.37       70.95     13.86 o
   4   9   3       43.06       39.37     15.36 o
   5   9   3        0.75      -14.55     17.10 o
   6   9   3       13.99       -7.50     25.05 o
   7   9   3       12.80       16.39     24.76 o
   8   9   3       13.81       20.43     26.31 o
   9   9   3       15.09       21.36     23.93 o
  10   9   3        0.77        0.28     21.05 o
  11   9   3        0.21       -8.16     33.57 o
 -10  10   3        9.44       16.05     28.10 o
  -9  10   3        3.55        9.53     19.83 o
  -8  10   3       14.36       28.82     23.03 o
  -7  10   3       45.67       60.01     22.36 o
  -6  10   3        6.04        3.97     19.51 o
  -5  10   3        2.03       -0.35     19.71 o
  -4  10   3       58.29       68.33     17.24 o
  -3  10   3       99.17      111.51     29.55 o
  -2  10   3        0.53      -26.51     26.51 o
  -1  10   3      107.01       69.49     18.00 o
   0  10   3       54.05       64.48     17.47 o
   1  10   3        0.19        2.56     12.46 o
   2  10   3        3.43        6.00     14.90 o
   3  10   3        8.59       24.94     24.48 o
   4  10   3       11.55        3.85     17.30 o
   5  10   3       13.48       21.15     22.04 o
   6  10   3       64.04       39.57     22.73 o
   7  10   3        0.01       -4.44     23.26 o
   8  10   3       15.10       21.60     26.05 o
   9  10   3       19.25       32.15     27.38 o
  -9  11   3       31.33       68.37     34.20 o
  -8  11   3        4.79       16.70     21.55 o
  -7  11   3       11.78       11.95     20.92 o
  -6  11   3       62.22       50.82     33.43 o
  -5  11   3       78.20       86.44     29.85 o
  -4  11   3       16.72       26.70     32.22 o
  -3  11   3       41.40       54.72     30.92 o
  -2  11   3       94.57       87.30     28.13 o
  -1  11   3       24.64        6.98     18.67 o
   0  11   3       32.50       17.55     15.75 o
   1  11   3      145.22      167.30     21.52 o
   2  11   3      139.56      176.02     22.71 o
   3  11   3        3.03       16.10     18.27 o
   4  11   3       71.38      102.77     35.21 o
   5  11   3      249.17      253.63     31.60 o
   6  11   3       43.77       65.68     35.37 o
   7  11   3       26.84       36.56     36.09 o
  -6  12   3        3.47        0.74     26.07 o
  -5  12   3       28.61       34.12     33.62 o
  -4  12   3       54.91       66.00     34.70 o
  -3  12   3        0.00       12.00     30.93 o
  -2  12   3       10.41      -13.65     21.43 o
  -1  12   3        7.60        3.54     13.48 o
   0  12   3       56.26       55.45     20.26 o
   1  12   3        4.27       -3.62     19.62 o
   2  12   3        5.94        4.74     21.83 o
   3  12   3        6.37       27.60     28.93 o
   4  12   3        4.00       16.43     30.90 o
   5  12   3       12.02       -5.40     29.33 o
  -4  13   3        0.18       24.08     33.16 o
  -3  13   3        1.15       17.91     30.15 o
  -2  13   3       16.30       11.53     19.97 o
  -1  13   3        2.26       -6.74     17.44 o
   0  13   3       37.88       21.96     22.63 o
   1  13   3       15.31       20.54     27.31 o
   2  13   3       29.31       49.44     26.98 o
   3  13   3        2.44       49.13     28.60 o
 -16   0   4        3.48       30.01     37.14 o
 -15   0   4       28.81       46.85     23.42 o
 -14   0   4       32.21       57.50     34.69 o
 -13   0   4      162.42      166.28     37.89 o
 -12   0   4      298.53      325.76     40.26 o
 -11   0   4       18.67       20.76     35.20 o
 -10   0   4     1534.24     1425.46     49.57 o
  -9   0   4     2944.21     2844.98     54.65 o
  -8   0   4       96.17       78.57     20.35 o
  -7   0   4     3390.00     3267.24     49.83 o
  -6   0   4     4677.95     4446.37     38.04 o
  -5   0   4      637.80      676.45     21.77 o
  -4   0   4      760.22      692.72     24.62 o
  -3   0   4     1326.24     1276.53     21.99 o
  -2   0   4      484.06      432.55     23.76 o
  -1   0   4       76.91       85.64     11.39 o
   0   0   4     2078.47     2011.88     31.61 o
   1   0   4        5.72       13.58     20.82 o
   2   0   4      364.23      380.60     20.38 o
   3   0   4        4.52        7.18     20.89 o
   4   0   4      830.83      937.51     28.86 o
   5   0   4     2323.50     2424.82     40.12 o
   6   0   4      576.87      533.51     14.66 o
   7   0   4       82.52       79.09     11.05 o
   8   0   4      856.71      872.71     18.91 o
   9   0   4      808.40      788.59     19.44 o
  10   0   4       75.91       95.19     28.34 o
  11   0   4      130.41      144.90     32.53 o
  12   0   4      152.12      193.09     31.38 o
  13   0   4       19.09       46.99     29.94 o
  14   0   4       74.63       96.19     36.41 o
 -16   1   4       25.60       36.93     30.09 o
 -15   1   4        5.52       13.82     33.56 o
 -14   1   4       45.31       35.36     23.19 o
 -13   1   4      454.16      460.94     32.34 o
 -12   1   4       18.89       26.18     22.14 o
 -11   1   4      255.98      269.70     24.90 o
 -10   1   4      965.89      989.84     31.11 o
  -9   1   4      607.74      610.32     34.96 o
  -8   1   4      495.97      490.85     16.02 o
  -7   1   4     1840.84     1866.69     26.06 o
  -6   1   4      516.74      536.57      9.76 o
  -5   1   4      725.50      684.58     11.80 o
  -4   1   4      641.61      621.71     18.17 o
  -3   1   4      116.69      160.61     16.20 o
  -2   1   4     1102.41     1088.41     22.40 o
  -1   1   4      825.82      838.57     12.91 o
   0   1   4     1306.98     1273.52     11.93 o
   1   1   4      346.61      317.82      7.68 o
   2   1   4        0.01        3.35      7.62 o
   3   1   4     1170.04     1183.02     14.01 o
   4   1   4       15.61       21.39     14.05 o
   5   1   4       14.72        8.37      7.48 o
   6   1   4      211.34      202.43      8.11 o
   7   1   4       10.45        4.47      6.68 o
   8   1   4      367.49      354.21      9.90 o
   9   1   4      144.02      131.06      9.50 o
  10   1   4      266.42      267.08     15.91 o
  11   1   4      109.46      130.74     15.62 o
  12   1   4       80.03       71.74     23.75 o
  13   1   4      280.26      308.40     25.83 o
  14   1   4      139.19      163.55     28.66 o
  15   1   4       40.20       -2.24     40.64 o
 -16   2   4       53.02       60.06     42.13 o
 -15   2   4        1.24        7.44     18.26 o
 -14   2   4       76.88      184.04     39.61 o
 -13   2   4        5.77       45.51     22.77 o
 -12   2   4       21.57       43.18     16.13 o
 -11   2   4       47.23       60.75     15.22 o
 -10   2   4        0.19       13.72     14.56 o
  -9   2   4      105.42       94.27     11.84 o
  -8   2   4       16.96       20.96     12.92 o
  -7   2   4      226.14      203.99     13.79 o
  -6   2   4      199.43      209.04     12.21 o
  -5   2   4     1978.09     2114.07     19.36 o
  -4   2   4      333.17      290.49     11.99 o
  -3   2   4      512.87      459.18     18.44 o
  -2   2   4      272.20      259.61     21.59 o
  -1   2   4      732.45      697.35     15.10 o
   0   2   4      311.37      315.79      7.96 o
   1   2   4     5171.59     5274.17     23.67 o
   2   2   4      717.42      724.64     10.84 o
   3   2   4     1263.93     1354.77     12.48 o
   4   2   4      722.57      683.75      8.74 o
   5   2   4     2818.57     2740.64     76.55 o
   6   2   4      388.31      385.10     12.51 o
   7   2   4      789.39      766.80     12.01 o
   8   2   4      147.42      148.05      7.56 o
   9   2   4      606.85      585.32     18.20 o
  10   2   4       59.15       61.99     14.54 o
  11   2   4        7.29       15.10     15.59 o
  12   2   4      212.94      217.65     25.72 o
  13   2   4      338.66      329.15     26.95 o
  14   2   4       53.02       53.82     23.66 o
  15   2   4        9.24       34.65     28.05 o
 -15   3   4      127.31      196.89     37.01 o
 -14   3   4       38.96       37.71     23.26 o
 -13   3   4      231.86      226.01     21.83 o
 -12   3   4       31.61       59.47     16.72 o
 -11   3   4       13.29       15.45     12.11 o
 -10   3   4       13.37       11.76     10.51 o
  -9   3   4      175.05      171.19     10.97 o
  -8   3   4      564.07      546.06     12.14 o
  -7   3   4        7.81        8.32      7.98 o
  -6   3   4       43.26       36.55      8.39 o
  -5   3   4     1341.91     1324.38     17.93 o
  -4   3   4     1303.76     1297.67     27.70 o
  -3   3   4       52.34       25.39      8.27 o
  -2   3   4      261.68      272.20      9.80 o
  -1   3   4      897.35      908.99     16.76 o
   0   3   4     6225.19     6215.78     35.44 o
   1   3   4      588.58      561.51      8.50 o
   2   3   4     4401.70     4578.91     17.08 o
   3   3   4     1793.75     1663.76     13.89 o
   4   3   4      607.17      578.50     14.80 o
   5   3   4       78.31       69.94     12.66 o
   6   3   4     2584.10     2571.70     32.29 o
   7   3   4       66.61       53.81     17.48 o
   8   3   4      471.29      409.53     35.68 o
   9   3   4       41.48       51.65     23.23 o
  10   3   4      466.10      476.69     29.16 o
  11   3   4       53.37       33.93     20.06 o
  12   3   4       36.11       60.87     20.25 o
  13   3   4       76.06       78.94     30.97 o
  14   3   4       35.11       45.32     24.87 o
  15   3   4       21.28        9.86     40.45 o
 -15   4   4        0.89       44.35     39.54 o
 -14   4   4      119.13      139.09     27.27 o
 -13   4   4        9.50        6.94     23.86 o
 -12   4   4       42.72       56.62     25.27 o
 -11   4   4        4.60       -3.49     14.48 o
 -10   4   4        4.61       -5.78     14.60 o
  -9   4   4       11.15        5.17     13.80 o
  -8   4   4        5.06      -12.32     12.32 o
  -7   4   4      494.68      452.07     14.79 o
  -6   4   4        4.38       -0.20      9.49 o
  -5   4   4     1549.55     1527.56     56.77 o
  -4   4   4     2446.24     2396.21     50.96 o
  -3   4   4      253.37      273.63      9.27 o
  -2   4   4     3959.17     4190.95     64.08 o
  -1   4   4     3552.26     3650.42     25.92 o
   0   4   4     1889.90     1924.39     19.89 o
   1   4   4     4423.85     4508.28     25.85 o
   2   4   4     1604.74     1616.68     10.35 o
   3   4   4        0.41        0.91      5.49 o
   4   4   4      888.01      829.00     10.95 o
   5   4   4      856.95      839.93     37.39 o
   6   4   4       18.41        3.95     17.90 o
   7   4   4     1401.84     1402.16     28.64 o
   8   4   4       24.81       19.44     18.38 o
   9   4   4        7.25        5.88     23.01 o
  10   4   4      127.03      147.39     26.80 o
  11   4   4        0.28       -1.75     25.57 o
  12   4   4        6.99       -2.31     27.01 o
  13   4   4        0.83       14.01     16.22 o
  14   4   4       20.67       22.69     33.15 o
 -14   5   4        0.25       27.61     25.32 o
 -13   5   4       82.32       90.45     25.61 o
 -12   5   4       35.71       31.93     23.81 o
 -11   5   4       35.13       42.30     41.40 o
 -10   5   4      143.23      154.29     23.15 o
  -9   5   4       30.92      -10.37     34.03 o
  -8   5   4      162.67      153.60     14.79 o
  -7   5   4      281.60      302.60     17.95 o
  -6   5   4        3.50       26.61     19.32 o
  -5   5   4      178.57      181.26     14.82 o
  -4   5   4       37.39       46.43     13.58 o
  -3   5   4      108.45      100.67      3.88 o
  -2   5   4      233.97      215.00      6.47 o
  -1   5   4      105.84      115.72     10.79 o
   0   5   4      163.60      156.19     12.26 o
   1   5   4      103.06      100.53      6.78 o
   2   5   4       26.16       20.43      7.40 o
   3   5   4      125.44      115.93      4.59 o
   4   5   4       24.07       23.22     29.16 o
   5   5   4      191.12      166.81      8.88 o
   6   5   4      269.08      271.12     21.82 o
   7   5   4        0.59        2.88     19.25 o
   8   5   4      345.23      335.36     32.43 o
   9   5   4      170.94      157.76     25.81 o
  10   5   4       16.54       52.49     23.20 o
  11   5   4       49.42       44.88     21.27 o
  12   5   4        7.61        7.48     22.01 o
  13   5   4        7.67       19.19     22.09 o
  14   5   4       40.89       38.87     40.46 o
 -13   6   4        0.00      -17.49     23.51 o
 -12   6   4        7.12       18.51     22.58 o
 -11   6   4       26.41       27.99     25.32 o
 -10   6   4      112.15       78.83     21.40 o
  -9   6   4      124.84      141.27     21.92 o
  -8   6   4      134.37      162.07     38.79 o
  -7   6   4      458.60      444.16     23.89 o
  -6   6   4     1225.47     1234.93     28.30 o
  -5   6   4       85.30      103.27     14.61 o
  -4   6   4      315.75      300.64     15.34 o
  -3   6   4     1105.94     1092.38     13.44 o
  -2   6   4      154.89      169.45     12.33 o
  -1   6   4      205.10      189.58     12.89 o
   0   6   4      340.71      320.80     12.24 o
   1   6   4       35.37       35.82      4.78 o
   2   6   4       15.53       27.63      9.99 o
   3   6   4      104.27      112.51     10.70 o
   4   6   4       17.82       19.02      6.71 o
   5   6   4       88.31       97.18     23.69 o
   6   6   4      818.80      826.33     22.20 o
   7   6   4      211.37      197.24     17.58 o
   8   6   4      209.37      228.14     20.70 o
   9   6   4     1258.03     1295.11     35.34 o
  10   6   4      188.45      210.68     52.30 o
  11   6   4       79.56       93.21     24.06 o
  12   6   4      266.85      296.14     27.73 o
  13   6   4      132.27      146.92     27.34 o
  14   6   4       43.62       46.39     34.63 o
 -12   7   4        2.96        5.08     21.48 o
 -11   7   4      279.21      247.65     26.17 o
 -10   7   4      448.76      442.57     38.21 o
  -9   7   4       73.02       69.01     30.44 o
  -8   7   4      268.07      261.49     18.16 o
  -7   7   4      632.27      610.16     19.62 o
  -6   7   4       50.86       53.64     14.46 o
  -5   7   4      710.05      726.78     19.41 o
  -4   7   4       61.44       58.96     14.09 o
  -3   7   4       16.99       21.43     10.01 o
  -2   7   4      327.77      331.30     17.38 o
  -1   7   4      315.66      309.01     12.98 o
   0   7   4      128.70      120.10     11.75 o
   1   7   4       37.93       46.46     11.11 o
   2   7   4       30.46       39.65     10.42 o
   3   7   4        0.00       14.45      9.86 o
   4   7   4       55.81       61.83     22.86 o
   5   7   4        4.20        6.58     16.01 o
   6   7   4        7.25        4.25     16.44 o
   7   7   4      109.66      122.51     18.09 o
   8   7   4       11.94       32.08     20.02 o
   9   7   4      207.28      173.82     25.23 o
  10   7   4      177.94      192.19     27.49 o
  11   7   4       13.58       33.19     26.21 o
  12   7   4       18.50       12.68     23.09 o
  13   7   4      128.81      116.77     35.38 o
 -12   8   4       65.74       56.30     31.23 o
 -11   8   4        8.48       19.67     26.76 o
 -10   8   4      268.09      293.51     26.34 o
  -9   8   4       40.33       66.06     23.58 o
  -8   8   4      173.98      165.08     22.97 o
  -7   8   4      410.34      418.94     41.92 o
  -6   8   4      649.68      604.37     19.00 o
  -5   8   4       10.32       16.94     12.95 o
  -4   8   4      372.93      383.53     15.51 o
  -3   8   4      104.81      103.37     16.17 o
  -2   8   4      268.45      258.26     17.69 o
  -1   8   4     1174.49     1187.19     20.81 o
   0   8   4        4.63       -2.72     11.39 o
   1   8   4       96.51      112.23     12.16 o
   2   8   4      177.73      184.37     12.50 o
   3   8   4       20.52       44.81     16.79 o
   4   8   4       39.58       52.21     22.81 o
   5   8   4      231.03      221.58     18.57 o
   6   8   4      152.34      157.17     19.25 o
   7   8   4       41.32       60.01     18.81 o
   8   8   4       39.55       73.95     26.02 o
   9   8   4      368.23      396.60     28.99 o
  10   8   4        2.55       -8.36     24.50 o
  11   8   4        3.36        7.95     25.87 o
  12   8   4       83.79       52.55     31.52 o
 -11   9   4        0.14        6.21     27.38 o
 -10   9   4       93.05      110.83     34.18 o
  -9   9   4        0.58       13.19     22.70 o
  -8   9   4       32.33       23.06     22.14 o
  -7   9   4      474.67      408.40     25.99 o
  -6   9   4        8.21       20.19     20.66 o
  -5   9   4        4.59        8.80     19.01 o
  -4   9   4       33.07       17.39     28.91 o
  -3   9   4       21.45       39.58     15.76 o
  -2   9   4       16.71       20.48     14.72 o
  -1   9   4      114.33      136.73     16.73 o
   0   9   4     1561.93     1563.68     23.25 o
   1   9   4       50.20       51.99     12.31 o
   2   9   4       56.02       76.99     15.83 o
   3   9   4     1113.13     1133.90     24.13 o
   4   9   4      160.83      174.28     19.91 o
   5   9   4      120.00      123.50     17.60 o
   6   9   4      321.33      325.77     20.89 o
   7   9   4       77.88       49.08     26.89 o
   8   9   4      123.14      101.63     26.77 o
   9   9   4      123.38      131.89     24.41 o
  10   9   4        0.87      -16.36     26.21 o
 -10  10   4        0.18      -11.41     33.69 o
  -9  10   4        0.50        7.37     18.41 o
  -8  10   4        5.45       -9.89     22.78 o
  -7  10   4       11.64       29.96     19.02 o
  -6  10   4        2.70       -5.52     21.29 o
  -5  10   4      275.99      260.43     21.48 o
  -4  10   4      175.57      177.95     31.94 o
  -3  10   4       60.22       48.53     29.17 o
  -2  10   4      497.14      531.49     24.69 o
  -1  10   4      464.76      456.99     23.79 o
   0  10   4       58.17       43.36     16.44 o
   1  10   4      557.80      580.92     26.42 o
   2  10   4      307.41      313.25     18.84 o
   3  10   4       21.42       19.00     14.40 o
   4  10   4      507.26      531.48     20.94 o
   5  10   4      126.26      137.30     16.91 o
   6  10   4        0.35        1.00     21.22 o
   7  10   4      142.73      144.93     23.98 o
   8  10   4       90.41       79.76     23.45 o
   9  10   4        8.51       17.50     24.72 o
  -9  11   4        0.49       -4.58     27.57 o
  -8  11   4       46.30       48.97     22.70 o
  -7  11   4       43.06       39.98     19.31 o
  -6  11   4       24.39       24.70     19.04 o
  -5  11   4      156.12      231.05     37.03 o
  -4  11   4       27.26       33.15     31.68 o
  -3  11   4       60.48       72.71     27.49 o
  -2  11   4       98.62       78.64     20.89 o
  -1  11   4        4.46       -5.86     17.50 o
   0  11   4      150.01      193.39     38.61 o
   1  11   4       30.22       27.99     35.39 o
   2  11   4       89.97       91.78     21.01 o
   3  11   4      216.41      282.38     25.75 o
   4  11   4       10.23        3.99     21.52 o
   5  11   4       48.37       46.22     23.51 o
   6  11   4      138.44      150.10     26.43 o
   7  11   4        4.78       -3.29     27.32 o
  -6  12   4      124.05      148.84     36.23 o
  -5  12   4        4.96        0.99     29.83 o
  -4  12   4       69.65       72.25     31.83 o
  -3  12   4       82.01       86.76     24.81 o
  -2  12   4        3.40       -9.59     18.16 o
  -1  12   4       76.42       90.70     35.99 o
   0  12   4      103.67       93.82     30.13 o
   1  12   4       22.79       26.87     19.20 o
   2  12   4       12.61       21.83     21.00 o
   3  12   4        2.90        6.38     30.20 o
   4  12   4        3.44        9.29     28.25 o
  -4  13   4       22.75       59.26     32.40 o
  -1  13   4       44.72      -10.61     21.95 o
   0  13   4        2.81        4.59     24.05 o
   1  13   4       40.68       61.87     24.26 o
   2  13   4       37.45       75.87     38.32 o
   3  13   4       44.94      105.80     39.06 o
 -16   1   5        0.15       -2.14     26.75 o
 -15   1   5        0.34       -0.04     19.02 o
 -14   1   5        4.34        0.99     16.22 o
 -13   1   5       92.98       86.19     16.94 o
 -12   1   5       27.70       13.78     16.18 o
 -11   1   5       78.07       87.31     15.05 o
 -10   1   5       61.59       70.55     15.82 o
  -9   1   5      132.93      133.33     15.57 o
  -8   1   5        3.49       25.50     15.19 o
  -7   1   5       16.82       25.75      8.37 o
  -6   1   5      238.08      233.83      9.72 o
  -5   1   5      341.40      356.51     14.03 o
  -4   1   5       84.63       85.65      7.72 o
  -3   1   5        4.59       11.30      7.69 o
  -2   1   5     1450.27     1409.81     20.75 o
  -1   1   5      281.57      275.85      7.13 o
   0   1   5      140.59      167.06      8.58 o
   1   1   5      297.31      327.34     16.71 o
   2   1   5      141.46      127.70     11.41 o
   3   1   5       41.38       45.21      8.93 o
   4   1   5      498.31      581.53     16.63 o
   5   1   5      220.82      199.51     14.54 o
   6   1   5      195.75      180.04      8.47 o
   7   1   5       29.31       33.81      6.93 o
   8   1   5        4.37       -1.95      7.37 o
   9   1   5     1100.03     1085.15     28.86 o
  10   1   5        0.14        0.73     12.96 o
  11   1   5        2.61        6.25     18.37 o
  12   1   5      144.19      182.48     23.89 o
  13   1   5       63.46       67.44     20.06 o
  14   1   5        2.64        1.46     23.68 o
 -15   2   5       13.69       -8.10     28.85 o
 -14   2   5       15.97       48.57     15.66 o
 -13   2   5       46.95       48.91     15.34 o
 -12   2   5       38.91       35.58     15.72 o
 -11   2   5       46.31       50.94     14.75 o
 -10   2   5        0.72       19.02     10.56 o
  -9   2   5      530.20      496.18     17.31 o
  -8   2   5        0.65        3.20     13.22 o
  -7   2   5      675.55      683.41     17.72 o
  -6   2   5       69.28       71.47      5.76 o
  -5   2   5        3.53        7.53     11.71 o
  -4   2   5      215.87      194.99     20.31 o
  -3   2   5     1152.37     1288.02     36.73 o
  -2   2   5       13.17       17.35     10.00 o
  -1   2   5      241.46      227.77     13.84 o
   0   2   5     1414.24     1428.95     15.11 o
   1   2   5      721.49      734.99     11.55 o
   2   2   5      871.42      819.28     18.66 o
   3   2   5      196.89      197.10      8.47 o
   4   2   5     1531.52     1713.44     16.69 o
   5   2   5       17.35       23.16      6.71 o
   6   2   5      160.80      155.56      4.89 o
   7   2   5        6.48        9.80      4.57 o
   8   2   5      492.63      475.17     17.88 o
   9   2   5       58.47       57.52     12.61 o
  10   2   5        2.17       -0.72     13.77 o
  11   2   5        2.40      -11.45     13.60 o
  12   2   5       82.82       59.14     21.45 o
  13   2   5       30.63       23.15     26.83 o
  14   2   5        5.48        4.94     22.38 o
 -15   3   5        2.29       51.74     37.31 o
 -14   3   5        0.00       34.04     29.65 o
 -13   3   5       17.22       27.54     21.16 o
 -12   3   5       12.14       24.72     15.61 o
 -11   3   5       58.24       48.10     14.02 o
 -10   3   5      229.14      193.36     15.61 o
  -9   3   5      127.81      123.49     10.37 o
  -8   3   5       96.77       95.77      9.27 o
  -7   3   5      192.42      200.48      9.19 o
  -6   3   5       37.54       35.52      6.13 o
  -5   3   5      635.36      669.94     25.23 o
  -4   3   5       21.19       29.12     17.07 o
  -3   3   5      150.91      129.04     18.17 o
  -2   3   5       90.14       84.36     13.14 o
  -1   3   5     1744.49     1798.47     20.54 o
   0   3   5     1140.61     1178.98     11.30 o
   1   3   5     1167.17     1149.93     11.86 o
   2   3   5      190.01      212.96      7.08 o
   3   3   5      578.15      588.48      9.79 o
   4   3   5       57.13       59.99      4.61 o
   5   3   5       83.97       77.31     13.75 o
   6   3   5      154.78      171.42     16.26 o
   7   3   5       48.04       51.09     18.34 o
   8   3   5      181.59      178.51     16.82 o
   9   3   5        0.36        7.83     15.44 o
  10   3   5      183.19      171.78     26.96 o
  11   3   5       12.39       -2.55     18.20 o
  12   3   5       16.76       13.43     35.00 o
  13   3   5        3.63        4.46     30.26 o
 -14   4   5       14.34       17.04     26.49 o
 -13   4   5        4.69       -0.23     24.16 o
 -12   4   5        0.37       21.44     27.10 o
 -11   4   5       64.84       48.86     22.00 o
 -10   4   5       12.24        9.36     14.85 o
  -9   4   5        8.12        7.83     13.33 o
  -8   4   5      162.19      177.92     14.78 o
  -7   4   5       28.61       26.79     12.12 o
  -6   4   5      107.88      121.51     23.07 o
  -5   4   5       25.85        5.96     28.80 o
  -4   4   5      109.91      120.99      8.21 o
  -3   4   5        1.53       -5.08     17.52 o
  -2   4   5       60.18       67.64     16.19 o
  -1   4   5      877.68      835.50     14.45 o
   0   4   5     1873.54     1896.94     22.64 o
   1   4   5     1005.87     1034.00     12.99 o
   2   4   5      755.38      751.24     12.62 o
   3   4   5      538.73      548.24      8.69 o
   4   4   5      386.25      395.75     14.46 o
   5   4   5       16.96       19.47     11.87 o
   6   4   5      221.54      210.09     34.68 o
   7   4   5      241.84      226.24     21.14 o
   8   4   5       66.32       78.30     18.99 o
   9   4   5       47.97       36.64     19.89 o
  10   4   5       11.57       19.45     22.44 o
  11   4   5       22.43       29.18     17.20 o
  12   4   5       24.76       25.45     21.88 o
  13   4   5       10.60       -0.49     32.25 o
  14   4   5        2.03       28.50     43.26 o
 -14   5   5        0.15       26.97     38.60 o
 -13   5   5        4.18       24.64     28.50 o
 -12   5   5       30.03       32.02     26.69 o
 -11   5   5        0.03      -14.61     21.91 o
 -10   5   5        0.82      -16.82     21.07 o
  -9   5   5       14.38       15.81     22.60 o
  -8   5   5       10.81      -10.32     24.00 o
  -7   5   5       40.58       27.03     30.15 o
  -6   5   5        5.37       -5.63     21.05 o
  -5   5   5        8.13      -13.61     18.77 o
  -4   5   5       78.37       71.87     10.01 o
  -3   5   5      278.13      282.40     15.13 o
  -2   5   5      177.15      170.47     17.00 o
  -1   5   5      117.12       84.62     14.33 o
   0   5   5       49.90       52.75     13.76 o
   1   5   5      957.08      992.49     12.69 o
   2   5   5      122.46      124.76      7.64 o
   3   5   5       76.96       80.02      6.95 o
   4   5   5      161.44      166.60     14.07 o
   5   5   5      236.36      239.24     31.02 o
   6   5   5        8.40       -2.86     32.69 o
   7   5   5       10.05       12.28     17.69 o
   8   5   5      144.25      137.84     21.63 o
   9   5   5        0.94       -5.71     20.76 o
  10   5   5        3.55        7.98     25.11 o
  11   5   5       28.66       42.78     28.00 o
  12   5   5       27.37       40.94     20.99 o
  13   5   5        1.36       20.31     20.91 o
 -13   6   5       39.36       31.03     22.74 o
 -12   6   5        9.23        9.09     38.50 o
 -11   6   5        0.01       -3.34     25.47 o
 -10   6   5       18.33       28.40     38.77 o
  -9   6   5        0.70        2.55     28.27 o
  -8   6   5        7.15      -12.18     24.90 o
  -7   6   5        0.01      -14.78     17.28 o
  -6   6   5        3.34      -11.92     15.85 o
  -5   6   5        3.69       -4.31     15.10 o
  -4   6   5       22.36       28.43     14.19 o
  -3   6   5       20.25       16.57      6.09 o
  -2   6   5        2.02        5.62      5.63 o
  -1   6   5       72.16       70.39     11.83 o
   0   6   5        9.79       -2.41     11.75 o
   1   6   5      238.91      224.40     14.98 o
   2   6   5        2.37        2.83      5.31 o
   3   6   5        6.15        7.36     10.36 o
   4   6   5       29.79       13.43     23.66 o
   5   6   5      520.37      503.30     36.29 o
   6   6   5       95.52      100.73     32.53 o
   7   6   5        4.14      -10.42     21.45 o
   8   6   5       90.72       77.10     21.74 o
   9   6   5      145.91      128.76     19.00 o
  10   6   5        1.49       12.43     23.51 o
  11   6   5        2.07        8.07     19.10 o
  12   6   5       25.16       18.87     23.38 o
  13   6   5        5.20      -12.08     29.58 o
 -12   7   5       40.55       35.42     24.05 o
 -11   7   5        1.89        6.46     25.92 o
 -10   7   5        0.08      -16.82     26.48 o
  -9   7   5      114.27      104.19     18.40 o
  -8   7   5        0.13      -16.22     19.50 o
  -7   7   5       30.72       43.42     16.90 o
  -6   7   5       69.81       71.62     15.28 o
  -5   7   5       40.67       42.09     15.17 o
  -4   7   5       22.90       34.78     17.90 o
  -3   7   5       58.68       82.21     17.74 o
  -2   7   5       20.14       40.62     18.27 o
  -1   7   5      441.28      462.32     14.09 o
   0   7   5      385.37      368.49     13.51 o
   1   7   5        1.36       -2.58     13.00 o
   2   7   5       85.38       92.88     11.49 o
   3   7   5       12.86        4.16     17.91 o
   4   7   5      102.71       70.28     23.22 o
   5   7   5        0.18        4.43     18.75 o
   6   7   5       24.41       24.47     16.73 o
   7   7   5       10.88        3.00     16.54 o
   8   7   5       62.77       66.03     17.85 o
   9   7   5        0.26        9.13     22.18 o
  10   7   5        5.66       -1.52     23.33 o
  11   7   5       63.74       69.71     24.45 o
  12   7   5        2.12      -11.89     34.02 o
  13   7   5       27.60      -16.51     35.81 o
 -11   8   5        2.78       -5.42     28.48 o
 -10   8   5        7.66       -6.21     24.39 o
  -9   8   5      140.89       98.13     24.86 o
  -8   8   5      205.80      186.19     23.67 o
  -7   8   5       22.40       27.72     24.20 o
  -6   8   5      311.87      312.95     18.15 o
  -5   8   5       45.76       45.56     14.67 o
  -4   8   5      120.75      123.51     17.89 o
  -3   8   5       43.63       49.77     16.39 o
  -2   8   5        2.55       19.72     26.16 o
  -1   8   5      544.51      560.18     15.61 o
   0   8   5        0.31        1.73     11.73 o
   1   8   5       36.10       26.00     11.46 o
   2   8   5       19.72       30.68     17.32 o
   3   8   5      345.96      351.92     20.14 o
   4   8   5       99.70       85.39     22.63 o
   5   8   5       66.45       41.90     24.57 o
   6   8   5        0.06        8.52     18.22 o
   7   8   5      280.81      251.33     19.83 o
   8   8   5       97.83       88.09     19.94 o
   9   8   5        0.02       17.97     23.28 o
  10   8   5       12.72       13.72     24.86 o
  11   8   5       57.97       67.16     29.36 o
 -10   9   5       15.95      -20.71     21.55 o
  -9   9   5       39.52       54.74     25.54 o
  -8   9   5       12.30       17.94     19.12 o
  -7   9   5        7.23       33.09     20.09 o
  -6   9   5      123.13      137.91     20.35 o
  -5   9   5       30.08       31.90     26.50 o
  -4   9   5       80.57       67.44     28.82 o
  -3   9   5        7.25       14.17     16.88 o
  -2   9   5       12.09       22.74     22.81 o
  -1   9   5       22.96       21.67     14.25 o
   0   9   5       36.47       31.88     11.98 o
   1   9   5        2.51        1.67     12.41 o
   2   9   5       15.60       19.22     16.60 o
   3   9   5       89.38       94.74     17.81 o
   4   9   5       34.83       34.95     21.52 o
   5   9   5       75.68       67.65     17.74 o
   6   9   5       30.45       21.39     19.49 o
   7   9   5       12.03       33.80     18.66 o
   8   9   5        3.47        9.25     23.19 o
   9   9   5        2.03       -9.11     24.08 o
  10   9   5        9.65        1.51     28.43 o
  -9  10   5        7.83       13.19     20.42 o
  -8  10   5       29.54       32.26     24.20 o
  -7  10   5        2.04       22.36     20.33 o
  -6  10   5       96.92      114.73     35.58 o
  -5  10   5       40.08       57.84     33.20 o
  -4  10   5        9.68       18.32     28.19 o
  -3  10   5        4.31        7.40     24.44 o
  -2  10   5       50.24       62.75     34.32 o
  -1  10   5        6.62        7.62     18.30 o
   0  10   5        1.01        5.60     18.90 o
   1  10   5        5.35       19.69     15.47 o
   2  10   5       29.70       31.01     16.71 o
   3  10   5       23.74       28.26     17.92 o
   4  10   5        9.12        2.51     16.19 o
   5  10   5        8.23       16.26     18.09 o
   6  10   5       58.36       51.94     20.51 o
   7  10   5       19.96        7.43     24.32 o
   8  10   5        3.62        6.18     26.07 o
  -9  11   5       10.11       27.68     32.80 o
  -8  11   5        2.35        3.10     33.14 o
  -7  11   5        0.96       -0.01     35.43 o
  -6  11   5        5.21       13.10     33.46 o
  -5  11   5       17.00       69.85     34.61 o
  -4  11   5        8.36       32.03     28.75 o
  -3  11   5        7.68       15.95     21.95 o
  -2  11   5       77.69       92.30     20.39 o
  -1  11   5       52.64       54.64     30.41 o
   0  11   5       17.76       35.06     31.97 o
   1  11   5      124.30      149.45     32.96 o
   2  11   5      165.75      242.04     33.78 o
   3  11   5       14.94       31.49     14.98 o
   4  11   5       25.94       26.59     19.67 o
   5  11   5      118.22      150.99     22.04 o
   6  11   5       44.46       21.19     27.69 o
   7  11   5       21.12       23.23     38.08 o
  -6  12   5        1.50       17.86     35.61 o
  -5  12   5        0.22       -5.97     30.09 o
  -4  12   5        6.10       28.00     28.88 o
  -3  12   5        0.97       16.89     33.44 o
  -2  12   5       19.97      -13.20     36.77 o
  -1  12   5        9.45       11.32     38.73 o
   0  12   5        0.52       12.65     35.07 o
   1  12   5       20.99       32.11     27.89 o
   2  12   5        9.18       20.53     22.33 o
   3  12   5        3.43       14.14     28.96 o
 -15   0   6       25.83       22.64     24.02 o
 -14   0   6        2.74       31.47     23.34 o
 -13   0   6      288.16      260.03     24.82 o
 -12   0   6      448.91      447.88     28.51 o
 -11   0   6        2.82        2.50     20.16 o
 -10   0   6      441.97      434.06     25.58 o
  -9   0   6       85.63       85.06     22.04 o
  -8   0   6      290.58      285.64     22.18 o
  -7   0   6      581.26      619.06     24.49 o
  -6   0   6       54.92       53.89     19.32 o
  -5   0   6      108.03      121.25     37.29 o
  -4   0   6       64.84       57.19     12.38 o
  -3   0   6      388.94      460.34     26.90 o
  -2   0   6      705.30      800.66     34.36 o
  -1   0   6      142.05      135.44     17.94 o
   0   0   6       76.70      100.49     20.96 o
   1   0   6      724.65      828.76     31.23 o
   2   0   6     1174.23     1180.04     30.68 o
   3   0   6     2914.61     2802.41     42.80 o
   4   0   6      251.87      323.55     27.73 o
   5   0   6      325.52      331.22     19.18 o
   6   0   6     1173.85     1178.06     46.17 o
   7   0   6      193.80      202.98     12.57 o
   8   0   6      144.57      138.05     11.94 o
   9   0   6     1388.51     1449.87     32.97 o
  10   0   6       78.39       37.01     32.75 o
  11   0   6        0.03      -23.26     33.76 o
  12   0   6      420.84      463.96     37.11 o
  13   0   6       91.36      128.32     36.50 o
 -15   1   6        8.95       20.87     17.45 o
 -14   1   6       84.56       94.06     18.93 o
 -13   1   6      496.75      520.15     21.39 o
 -12   1   6       25.07       23.33     15.79 o
 -11   1   6      336.12      355.61     18.29 o
 -10   1   6       72.59       74.52     15.73 o
  -9   1   6      245.87      226.25     16.13 o
  -8   1   6      916.03      903.67     20.04 o
  -7   1   6       32.26       24.89     13.20 o
  -6   1   6      176.52      174.85     14.28 o
  -5   1   6      561.36      564.00     11.52 o
  -4   1   6      176.05      171.49      9.93 o
  -3   1   6       68.73       48.88     13.67 o
  -2   1   6      748.94      822.40     17.00 o
  -1   1   6      900.73      849.51     15.08 o
   0   1   6      373.10      390.93     15.40 o
   1   1   6      141.74      172.32     16.43 o
   2   1   6     1258.51     1164.88     22.05 o
   3   1   6        2.83       -1.23     13.00 o
   4   1   6      269.58      255.92     13.86 o
   5   1   6       88.11       81.92     13.59 o
   6   1   6       13.14       10.08     14.48 o
   7   1   6      395.64      386.68     10.61 o
   8   1   6      866.58      887.13     15.85 o
   9   1   6      780.99      739.22     15.59 o
  10   1   6       53.82       35.81     18.19 o
  11   1   6      327.07      363.65     25.35 o
  12   1   6       21.20       15.88     22.20 o
  13   1   6       77.29       94.62     23.25 o
 -15   2   6        0.30      -32.82     40.93 o
 -14   2   6       94.33      107.68     17.79 o
 -13   2   6        2.86       -2.59     15.76 o
 -12   2   6        5.94       18.81     15.06 o
 -11   2   6       19.11       33.95     16.00 o
 -10   2   6       11.01       30.23     14.98 o
  -9   2   6       12.65       15.44     13.29 o
  -8   2   6       10.26       26.75     12.99 o
  -7   2   6      739.31      743.05     21.87 o
  -6   2   6        6.12        8.96      7.74 o
  -5   2   6      525.46      528.63     25.65 o
  -4   2   6       20.34        8.64     32.92 o
  -3   2   6      188.70      193.38      5.75 o
  -2   2   6     2726.28     2652.80     12.71 o
  -1   2   6      429.74      427.94     10.46 o
   0   2   6      166.18      176.01     13.41 o
   1   2   6     1463.97     1457.87     18.75 o
   2   2   6      527.36      537.93     14.38 o
   3   2   6      641.40      648.20     15.29 o
   4   2   6       78.75       76.83      8.71 o
   5   2   6       14.84       22.93      8.58 o
   6   2   6      719.46      701.60     25.43 o
   7   2   6      650.56      626.61     18.20 o
   8   2   6      526.45      520.58     14.99 o
   9   2   6      131.41      138.89     15.76 o
  10   2   6      254.62      271.78     19.55 o
  11   2   6       77.47      107.01     36.02 o
  12   2   6       44.63       36.78     37.04 o
  13   2   6        2.23       35.88     38.96 o
 -14   3   6       29.76       75.23     28.04 o
 -13   3   6       22.91       34.53     18.65 o
 -12   3   6      155.13      140.88     27.86 o
 -11   3   6      159.35      160.88     14.85 o
 -10   3   6        9.65       17.85     13.58 o
  -9   3   6       45.29       59.50     14.22 o
  -8   3   6      665.68      642.91     19.35 o
  -7   3   6       20.46       24.05     23.08 o
  -6   3   6      488.58      407.82     41.99 o
  -5   3   6       92.29      105.14     22.35 o
  -4   3   6      559.50      588.82     35.93 o
  -3   3   6     1599.37     1559.46     22.05 o
  -2   3   6      165.15      166.43     14.16 o
  -1   3   6      185.66      178.41     14.69 o
   0   3   6     5034.05     4911.69     23.33 o
   1   3   6       47.96       60.91      8.78 o
   2   3   6       56.66       53.88      8.85 o
   3   3   6     1233.82     1160.87     18.40 o
   4   3   6      272.32      273.71     13.64 o
   5   3   6      347.72      323.51     13.66 o
   6   3   6      719.77      730.77     29.96 o
   7   3   6      155.10      158.03     15.34 o
   8   3   6        1.96       15.07     14.69 o
   9   3   6       62.94       63.59     16.51 o
  10   3   6      167.09      157.20     16.87 o
  11   3   6      184.31      156.99     18.57 o
  12   3   6       33.63       28.44     31.52 o
  13   3   6        1.82       31.28     38.06 o
 -14   4   6       12.00       49.18     33.93 o
 -13   4   6       23.44       31.11     29.98 o
 -12   4   6        1.92       27.86     22.09 o
 -11   4   6       51.89       43.73     24.98 o
 -10   4   6      136.90      168.79     26.40 o
  -9   4   6        0.92        8.53     13.48 o
  -8   4   6      606.16      561.43     26.24 o
  -7   4   6      784.68      813.10     30.25 o
  -6   4   6      203.19      210.86     24.22 o
  -5   4   6     2094.35     2042.44     71.15 o
  -4   4   6     1101.10     1043.23     26.59 o
  -3   4   6       19.84       26.04     20.08 o
  -2   4   6      842.14      815.97     32.01 o
  -1   4   6      582.02      590.36     17.65 o
   0   4   6       60.50       81.25     10.38 o
   1   4   6     3266.29     3189.24     18.42 o
   2   4   6        0.14        5.98      8.26 o
   3   4   6        0.66        2.16      6.70 o
   4   4   6      286.89      273.13     16.22 o
   5   4   6      449.61      440.61     14.11 o
   6   4   6        2.95        8.74     12.24 o
   7   4   6       23.06       35.15     17.83 o
   8   4   6        0.16       11.07     16.83 o
   9   4   6        0.02        5.26     16.74 o
  10   4   6      112.23      101.51     17.14 o
  11   4   6       47.85       58.20     18.79 o
  12   4   6        6.21        9.02     31.88 o
  13   4   6        0.19       27.23     39.32 o
 -13   5   6       83.32       89.17     26.70 o
 -12   5   6       12.27        3.23     24.62 o
 -11   5   6       74.69       94.42     23.56 o
 -10   5   6       76.59       62.66     24.86 o
  -9   5   6       13.81       -1.71     23.76 o
  -8   5   6      176.33      181.32     22.37 o
  -7   5   6       91.31       82.27     23.15 o
  -6   5   6       45.67       24.45     16.03 o
  -5   5   6      756.10      809.18     22.51 o
  -4   5   6       31.92       22.44      9.61 o
  -3   5   6        0.03        2.38     19.40 o
  -2   5   6       36.17       22.72     15.47 o
  -1   5   6       24.89       27.78      6.07 o
   0   5   6      691.24      647.62     10.47 o
   1   5   6        9.19       40.31     18.07 o
   2   5   6     1378.87     1339.96     16.05 o
   3   5   6      331.37      308.74     10.12 o
   4   5   6        2.23        2.84     10.71 o
   5   5   6      203.55      209.90     13.29 o
   6   5   6      827.01      772.67     43.02 o
   7   5   6      149.48      160.50     28.00 o
   8   5   6       93.72      100.46     21.98 o
   9   5   6        0.01      -11.59     21.36 o
  10   5   6       75.19       94.81     21.86 o
  11   5   6       23.34       27.28     18.24 o
  12   5   6       12.79       11.61     24.59 o
 -12   6   6       41.66       33.59     24.65 o
 -11   6   6        6.28       12.24     25.25 o
 -10   6   6      115.12      124.74     26.12 o
  -9   6   6      184.11      185.77     31.72 o
  -8   6   6       17.49       10.71     23.58 o
  -7   6   6      105.46      100.46     17.71 o
  -6   6   6      269.89      255.23     18.49 o
  -5   6   6       71.80       37.60     17.16 o
  -4   6   6       64.22       33.11     23.80 o
  -3   6   6       50.30       47.54     11.70 o
  -2   6   6        0.00        0.41     11.83 o
  -1   6   6       19.54       10.00     15.58 o
   0   6   6      154.19      162.49     10.99 o
   1   6   6      303.40      304.31     10.41 o
   2   6   6      825.42      830.14     20.90 o
   3   6   6     1134.95     1139.70     19.51 o
   4   6   6       45.94       62.47     25.98 o
   5   6   6      343.60      355.24     36.59 o
   6   6   6     1742.46     1682.82     50.31 o
   7   6   6      179.71      204.81     23.47 o
   8   6   6      201.27      211.92     24.62 o
   9   6   6      535.08      550.53     27.33 o
  10   6   6       33.33       33.97     25.44 o
  11   6   6       86.50      107.13     38.16 o
  12   6   6       65.88       73.76     20.01 o
  13   6   6       32.88       43.06     28.25 o
 -12   7   6        0.60        3.50     28.59 o
 -11   7   6       70.32       71.01     27.00 o
 -10   7   6      104.24       81.38     19.62 o
  -9   7   6       14.48        3.76     17.27 o
  -8   7   6      122.45      149.74     17.09 o
  -7   7   6      146.88      125.80     18.32 o
  -6   7   6       79.03       63.38     16.29 o
  -5   7   6       27.02       12.94     24.47 o
  -4   7   6        0.11       -9.46     18.69 o
  -3   7   6        0.31      -11.64     11.64 o
  -2   7   6        0.87       -8.27     12.09 o
  -1   7   6        4.75       -1.89     12.71 o
   0   7   6      464.85      472.12     15.55 o
   1   7   6      384.49      388.01     14.65 o
   2   7   6       33.66       34.66     11.42 o
   3   7   6        0.08       13.20     19.47 o
   4   7   6       25.72       44.31     32.52 o
   5   7   6       95.85       96.61     26.18 o
   6   7   6       96.96      114.49     22.33 o
   7   7   6      203.28      211.48     19.27 o
   8   7   6      125.23      147.51     20.32 o
   9   7   6        2.94        6.93     19.81 o
  10   7   6      171.95      202.21     27.10 o
  11   7   6       39.64       60.92     26.95 o
  12   7   6       10.07       23.08     32.44 o
 -11   8   6        5.61       -4.43     28.41 o
 -10   8   6      120.34      109.58     25.93 o
  -9   8   6       42.72       25.05     23.40 o
  -8   8   6       23.52       -5.00     29.47 o
  -7   8   6      409.28      417.70     20.08 o
  -6   8   6       65.59       60.49     15.07 o
  -5   8   6       60.33       40.64     24.71 o
  -4   8   6      101.01      105.95     19.51 o
  -3   8   6       65.81       40.32     15.70 o
  -2   8   6       45.05       64.41     13.00 o
  -1   8   6      336.12      352.42     15.34 o
   0   8   6      100.59       91.70     13.85 o
   1   8   6       36.58       52.99     13.19 o
   2   8   6        8.93       25.57     16.59 o
   3   8   6       91.59      113.82     23.00 o
   4   8   6       44.50       39.47     24.49 o
   5   8   6       15.95       20.98     23.97 o
   6   8   6      294.14      263.64     29.16 o
   7   8   6       24.60       40.51     18.39 o
   8   8   6       58.08       82.80     21.19 o
   9   8   6      155.99      151.22     20.69 o
  10   8   6        2.00      -12.56     23.75 o
  11   8   6        8.56       23.36     34.23 o
 -10   9   6       36.82       23.44     33.00 o
  -9   9   6        2.99      -17.71     26.02 o
  -8   9   6        3.69      -21.76     22.61 o
  -7   9   6        4.88      -19.25     33.67 o
  -6   9   6      271.14      247.78     37.13 o
  -5   9   6       22.65       -1.81     33.19 o
  -4   9   6      184.60      184.18     19.30 o
  -3   9   6      356.50      385.26     24.34 o
  -2   9   6      330.71      287.30     18.28 o
  -1   9   6      228.35      236.41     15.45 o
   0   9   6      473.87      472.89     16.24 o
   1   9   6       71.32       81.94     18.28 o
   2   9   6      202.51      228.39     20.61 o
   3   9   6      287.02      323.51     24.22 o
   4   9   6        0.03      -12.22     22.34 o
   5   9   6       38.05       42.12     23.60 o
   6   9   6      161.20      171.63     19.76 o
   7   9   6        0.39        2.74     18.15 o
   8   9   6       17.21       10.71     20.38 o
   9   9   6       19.73       38.00     26.96 o
  -9  10   6       53.67       23.90     35.01 o
  -8  10   6       25.97       26.37     24.48 o
  -7  10   6       85.21       59.31     31.88 o
  -6  10   6       11.67      -15.99     33.72 o
  -5  10   6      328.24      328.27     38.89 o
  -4  10   6      135.86      158.69     25.48 o
  -3  10   6       63.99       80.98     36.09 o
  -2  10   6      106.26      137.73     20.86 o
  -1  10   6      310.30      292.16     19.02 o
   0  10   6       27.56       18.50     15.90 o
   1  10   6      238.14      267.50     21.63 o
   2  10   6      149.87      161.89     19.16 o
   3  10   6       14.52       19.94     22.46 o
   4  10   6       21.60       23.92     20.97 o
   5  10   6       43.29       36.86     18.22 o
   6  10   6        0.06       -8.58     19.03 o
   7  10   6        2.51       -3.63     19.83 o
  -7  11   6       38.88      -33.98     40.26 o
  -6  11   6      113.35       70.33     31.63 o
  -5  11   6       40.35       61.22     35.60 o
  -4  11   6       17.90       10.73     21.06 o
  -3  11   6       67.43      113.62     20.61 o
  -2  11   6        9.83       -5.81     38.25 o
  -1  11   6       67.11       67.42     36.98 o
   0  11   6      209.70      209.84     41.44 o
   1  11   6        3.84        8.99     34.26 o
   2  11   6      102.60      128.43     23.53 o
   3  11   6       50.69       41.47     21.02 o
   4  11   6        0.42       -2.19     19.71 o
   5  11   6        6.66        8.62     19.81 o
   6  11   6       21.59       20.74     25.20 o
  -5  12   6       10.43      -33.52     36.44 o
  -4  12   6       23.07       38.65     31.55 o
  -2  12   6       30.46       22.29     34.02 o
  -1  12   6       17.82       43.83     34.51 o
   0  12   6        5.91       46.86     40.87 o
   1  12   6       29.27       26.14     33.40 o
   2  12   6        1.32       46.79     32.51 o
   4  12   6        8.65       28.13     42.93 o
 -15   1   7        8.19       -1.57     22.12 o
 -14   1   7        7.96       16.93     18.05 o
 -13   1   7       19.49       25.83     17.42 o
 -12   1   7        5.50        0.99     15.73 o
 -11   1   7        6.78        0.82     13.64 o
 -10   1   7       38.99       29.58     15.97 o
  -9   1   7       37.12       29.81     15.43 o
  -8   1   7      323.16      330.84     17.42 o
  -7   1   7       13.78        6.09     19.31 o
  -6   1   7       14.29        7.99      9.78 o
  -5   1   7        2.68        0.68      8.14 o
  -4   1   7      217.56      231.74     15.69 o
  -3   1   7      260.50      271.48     17.00 o
  -2   1   7       65.57       80.64     14.33 o
  -1   1   7       42.29       48.40     14.89 o
   0   1   7      411.50      431.62     19.94 o
   1   1   7        0.58       12.38     16.29 o
   2   1   7        0.20       -0.60     15.91 o
   3   1   7      832.72      852.48     23.74 o
   4   1   7      201.55      200.64     15.01 o
   5   1   7       26.94       32.17     15.14 o
   6   1   7      529.97      526.52     27.35 o
   7   1   7       48.64       60.88     16.55 o
   8   1   7       14.14       20.46     11.33 o
   9   1   7      170.36      171.19     18.90 o
  10   1   7        0.16       12.98     20.21 o
  11   1   7       16.86        8.32     19.14 o
  12   1   7       39.99       23.82     36.25 o
  13   1   7       22.16       34.49     28.57 o
 -15   2   7       47.77       49.76     44.61 o
 -14   2   7        0.00        1.50     22.35 o
 -13   2   7        2.07        3.67     16.74 o
 -12   2   7       48.90       44.00     16.51 o
 -11   2   7       59.80       45.05     16.27 o
 -10   2   7        5.95       13.93     14.33 o
  -9   2   7       32.41       25.61     14.94 o
  -8   2   7        2.72       -8.56     19.97 o
  -7   2   7      122.49      110.52     20.86 o
  -6   2   7       79.52       76.90     19.69 o
  -5   2   7        3.13        0.74     31.98 o
  -4   2   7       13.31        9.26     17.63 o
  -3   2   7      474.14      473.50      9.24 o
  -2   2   7        4.99        0.66      5.21 o
  -1   2   7       81.86       69.66     12.21 o
   0   2   7       18.30       20.94     13.02 o
   1   2   7      389.68      410.05     19.90 o
   2   2   7       91.95       87.39     16.81 o
   3   2   7       18.56       17.72     12.89 o
   4   2   7       38.88       36.44     13.23 o
   5   2   7      203.59      188.08     13.98 o
   6   2   7      302.35      307.96     17.25 o
   7   2   7       27.48       29.78     15.11 o
   8   2   7       84.82       83.67     12.77 o
   9   2   7        1.13       -0.83     12.26 o
  10   2   7       46.97       30.47     23.88 o
  11   2   7       10.84        4.28     31.66 o
  12   2   7        0.01       -3.95     29.64 o
  13   2   7        6.93       13.96     35.24 o
 -14   3   7        0.71      -10.89     42.11 o
 -13   3   7       18.29       -3.18     22.02 o
 -12   3   7        3.63       19.50     20.12 o
 -11   3   7        0.79       -1.11     14.61 o
 -10   3   7       41.64       34.20     14.49 o
  -9   3   7        1.57       17.82     24.50 o
  -8   3   7       37.63       53.11     30.11 o
  -7   3   7       44.58       72.78     44.71 o
  -6   3   7        1.22        1.81     21.63 o
  -5   3   7        0.58       30.65     34.13 o
  -4   3   7        0.35       18.79     23.83 o
  -3   3   7       21.08       22.88     15.25 o
  -2   3   7       15.08       10.68      6.55 o
  -1   3   7        3.73        0.20     11.82 o
   0   3   7      122.08      140.53     17.42 o
   1   3   7        1.29        1.96      9.49 o
   2   3   7       66.65       73.11     11.46 o
   3   3   7      105.86      110.05     12.81 o
   4   3   7        0.98        0.46     12.39 o
   5   3   7       35.30       23.55     13.37 o
   6   3   7      266.15      243.35     16.17 o
   7   3   7      126.47      119.77     15.89 o
   8   3   7        1.64       -1.86     12.56 o
   9   3   7       33.78       35.35     16.20 o
  10   3   7        3.44       -0.71     14.37 o
  11   3   7        3.36        1.73     31.81 o
  12   3   7        5.38        2.54     36.01 o
 -13   4   7        3.05       22.05     24.26 o
 -12   4   7       10.04       42.14     27.91 o
 -11   4   7       16.36       53.59     32.04 o
 -10   4   7        0.06       24.40     25.83 o
  -9   4   7       35.74       19.49     21.99 o
  -8   4   7        0.79        9.81     22.81 o
  -7   4   7       46.18       58.33     24.89 o
  -6   4   7       95.06      124.11     24.73 o
  -5   4   7        0.80       12.49     22.40 o
  -4   4   7      131.90      125.60     17.73 o
  -3   4   7      118.40      135.42     30.98 o
  -2   4   7       44.63       54.20      9.30 o
  -1   4   7       34.82       33.77     16.36 o
   0   4   7      318.95      325.92      9.62 o
   1   4   7      137.66      137.45      9.79 o
   2   4   7       64.96       67.94      9.70 o
   3   4   7      501.99      530.99     15.12 o
   4   4   7      154.65      180.09     13.06 o
   5   4   7        2.38        6.67     12.65 o
   6   4   7       39.37       50.58     13.19 o
   7   4   7       37.66       41.11     13.85 o
   8   4   7       11.46       12.21     16.20 o
   9   4   7        2.36        4.33     15.08 o
  10   4   7        5.50        1.72     15.71 o
  11   4   7        0.40       13.23     20.40 o
  12   4   7        0.79       10.79     33.30 o
 -12   5   7        2.10       14.29     25.97 o
 -11   5   7       44.44       36.15     26.31 o
 -10   5   7        1.71        3.32     25.58 o
  -9   5   7        4.41        0.53     19.42 o
  -8   5   7        2.99       13.55     22.33 o
  -7   5   7       56.91       57.14     17.30 o
  -6   5   7        1.72       12.94     21.06 o
  -5   5   7      205.63      204.04     23.16 o
  -4   5   7       12.28        3.13     20.49 o
  -3   5   7        0.69        4.95     17.61 o
  -2   5   7       50.69       57.05     16.01 o
  -1   5   7       72.21      103.20     16.61 o
   0   5   7       15.51       17.73      7.73 o
   1   5   7        1.10        7.35      8.18 o
   2   5   7        0.46        9.21      8.95 o
   3   5   7       37.33       39.80      8.76 o
   4   5   7       22.43       42.33     11.22 o
   5   5   7       66.99       64.67     19.51 o
   6   5   7       26.57       32.69     18.06 o
   7   5   7        3.23       34.80     23.01 o
   8   5   7       65.98       58.46     16.23 o
   9   5   7       19.00       22.66     15.59 o
  10   5   7       32.62       31.98     17.16 o
  11   5   7       13.64       26.66     20.14 o
  12   5   7       11.76       33.73     36.12 o
 -12   6   7        5.54       30.39     29.23 o
 -11   6   7       21.13        5.86     28.87 o
 -10   6   7        0.22       -8.71     27.08 o
  -9   6   7        2.73        9.32     23.77 o
  -8   6   7        8.92       11.25     16.82 o
  -7   6   7       10.26       -0.31     18.82 o
  -6   6   7        6.81       -6.64     19.34 o
  -5   6   7       18.58        6.15     20.76 o
  -4   6   7       58.28       56.40     21.69 o
  -3   6   7       11.84        7.72     11.99 o
  -2   6   7        7.35        9.54     16.78 o
  -1   6   7      849.30      805.31     20.54 o
   0   6   7      379.98      362.90     12.80 o
   1   6   7       74.43       89.74      8.65 o
   2   6   7      748.70      679.51     21.12 o
   3   6   7      118.02      115.87     31.80 o
   4   6   7        6.53       -3.98     33.57 o
   5   6   7      134.64      131.69     35.54 o
   6   6   7        0.94      -15.77     34.35 o
   7   6   7       50.59       53.69     30.30 o
   8   6   7       46.31       43.13     17.01 o
   9   6   7       14.03       10.58     18.39 o
  10   6   7        4.81        6.89     19.22 o
  11   6   7        0.92       14.11     21.91 o
  12   6   7       13.72       29.59     31.30 o
 -11   7   7        2.30        8.79     25.74 o
 -10   7   7        4.50      -13.03     18.01 o
  -9   7   7       15.41       16.41     18.78 o
  -8   7   7       10.40       20.25     17.99 o
  -7   7   7       15.47        6.44     16.53 o
  -6   7   7       89.41       76.20     22.27 o
  -5   7   7        5.13        9.14     24.27 o
  -4   7   7       39.62       22.49     16.24 o
  -3   7   7        8.11        2.52     17.14 o
  -2   7   7      106.38      117.80     13.65 o
  -1   7   7        6.09        6.68     13.40 o
   0   7   7       17.63       25.73     13.32 o
   1   7   7       15.78       33.58     19.81 o
   2   7   7       59.96       62.81     27.65 o
   3   7   7        4.23        0.46     29.97 o
   4   7   7       33.39        9.83     31.25 o
   5   7   7        1.34       16.79     35.87 o
   6   7   7      164.26      167.17     37.44 o
   7   7   7        0.08       10.90     36.99 o
   8   7   7       11.85       -8.17     21.24 o
   9   7   7       54.59       69.73     19.78 o
  10   7   7       16.29       19.59     16.70 o
  11   7   7        0.01       11.69     23.67 o
  12   7   7        1.06       -8.21     31.95 o
 -10   8   7       13.68       12.85     24.96 o
  -9   8   7        7.58        0.02     23.13 o
  -8   8   7       14.13       17.08     16.64 o
  -7   8   7        6.90        1.57     20.34 o
  -6   8   7        1.82      -12.56     20.41 o
  -5   8   7        6.23       -0.26     20.45 o
  -4   8   7       50.60       45.92     17.53 o
  -3   8   7        7.87        4.04     16.27 o
  -2   8   7        9.43       -0.22     17.66 o
  -1   8   7        8.71       12.12     13.11 o
   0   8   7       35.63       46.53     13.56 o
   1   8   7      196.39      163.93     17.87 o
   2   8   7       50.81       65.78     19.28 o
   3   8   7       13.61       21.46     21.70 o
   4   8   7       83.49       90.38     22.05 o
   5   8   7      109.14      101.91     22.72 o
   6   8   7        0.32        2.52     24.06 o
   7   8   7       33.74       47.16     19.72 o
   8   8   7       49.56       63.21     19.86 o
   9   8   7        0.45        5.64     19.50 o
  10   8   7        8.63       21.86     29.26 o
  -9   9   7        0.83        1.87     23.61 o
  -8   9   7        9.63      -12.36     32.89 o
  -7   9   7       31.15       -1.10     37.89 o
  -6   9   7       24.63       -1.14     34.51 o
  -5   9   7        0.01      -11.15     27.75 o
  -4   9   7       38.87       27.20     18.67 o
  -3   9   7        0.19       -0.94     17.00 o
  -2   9   7       56.18       40.01     16.96 o
  -1   9   7       41.48       38.40     15.68 o
   0   9   7        1.21       -2.90     16.37 o
   1   9   7       37.86       42.10     16.74 o
   2   9   7        6.24       18.52     17.60 o
   3   9   7        0.12        2.89     20.59 o
   4   9   7       12.18       14.13     20.38 o
   5   9   7        5.31        4.29     24.69 o
   6   9   7        3.42        6.80     26.20 o
   7   9   7       18.52       25.55     20.46 o
   8   9   7        3.97        9.57     17.80 o
  -8  10   7      150.53       89.49     39.33 o
  -7  10   7       15.80      -32.91     41.74 o
  -6  10   7        4.96       -7.67     29.83 o
  -5  10   7       15.97        2.65     22.81 o
  -4  10   7        1.09      -21.58     24.26 o
  -3  10   7        1.99      -13.76     21.43 o
  -2  10   7       25.05       34.30     15.91 o
  -1  10   7        6.33        6.97     21.07 o
   0  10   7       10.21        9.95     22.10 o
   1  10   7       76.12      105.76     17.71 o
   2  10   7        0.01       10.62     16.19 o
   3  10   7        2.58       -2.26     23.55 o
   4  10   7       56.36       53.49     25.02 o
   5  10   7        4.86       21.37     26.47 o
   6  10   7       26.23       49.96     18.55 o
   7  10   7       68.39       92.25     25.71 o
  -6  11   7       15.06       -7.41     39.30 o
  -5  11   7       17.61       -0.52     37.59 o
  -4  11   7        3.25      -26.30     26.30 o
  -3  11   7       16.20        5.97     34.11 o
  -2  11   7       42.07       38.04     36.55 o
  -1  11   7       74.95       88.60     41.93 o
   0  11   7        3.26        3.41     30.80 o
   1  11   7       10.24       35.61     40.39 o
   2  11   7      137.66      168.64     23.82 o
   3  11   7        0.70       25.68     25.45 o
   4  11   7        4.03       -6.43     25.73 o
   5  11   7      158.57      171.68     28.08 o
   6  11   7       54.90       82.81     33.65 o
  -5  12   7        1.01      -37.91     38.86 o
   4  12   7       12.27       30.36     36.59 o
 -14   0   8       48.75       63.99     27.21 o
 -13   0   8      138.47      169.74     26.32 o
 -12   0   8       25.29       44.55     20.58 o
 -11   0   8       34.66       29.66     22.82 o
 -10   0   8       23.16       43.10     24.37 o
  -9   0   8       24.06       39.61     21.69 o
  -8   0   8       67.17       80.67     44.23 o
  -7   0   8      936.18      949.75     48.48 o
  -6   0   8        2.56        2.38     13.23 o
  -5   0   8       34.75       44.76     13.65 o
  -4   0   8      471.26      463.11     17.57 o
  -3   0   8      660.80      761.70     44.50 o
  -2   0   8       84.09       72.62     30.85 o
  -1   0   8     1062.41     1044.32     38.33 o
   0   0   8      562.75      539.40     33.79 o
   1   0   8       56.53       56.84     25.43 o
   2   0   8      202.77      206.29     28.31 o
   3   0   8     2121.41     2029.73     46.29 o
   4   0   8       92.37       85.43     29.55 o
   5   0   8        1.48        6.10     26.35 o
   6   0   8     1026.55     1037.94     40.68 o
   7   0   8      368.18      390.48     34.43 o
   8   0   8      930.21      892.68     38.26 o
   9   0   8        2.31       -9.92     19.62 o
  10   0   8      201.07      227.60     23.61 o
  11   0   8       29.98       33.92     26.57 o
  12   0   8       10.72       12.95     30.65 o
 -14   1   8       45.77       42.90     16.67 o
 -13   1   8       56.97       77.41     18.60 o
 -12   1   8       39.04       45.34     17.48 o
 -11   1   8      128.14      148.64     18.35 o
 -10   1   8       94.22       89.88     16.70 o
  -9   1   8       23.47       18.19     19.79 o
  -8   1   8      639.86      618.64     22.88 o
  -7   1   8      343.21      338.12     30.45 o
  -6   1   8      169.39      186.48      9.96 o
  -5   1   8       11.30       12.02     13.89 o
  -4   1   8      404.39      432.30     18.42 o
  -3   1   8       68.95       74.64     14.35 o
  -2   1   8        0.36       -6.54     17.80 o
  -1   1   8      874.98      890.14     24.14 o
   0   1   8       12.11        9.32     19.70 o
   1   1   8      303.63      298.71     19.13 o
   2   1   8      596.95      582.07     21.55 o
   3   1   8      237.20      223.13     20.64 o
   4   1   8      331.13      329.47     21.88 o
   5   1   8      323.27      328.29     22.69 o
   6   1   8       16.52       10.66     16.10 o
   7   1   8      301.29      286.22     17.59 o
   8   1   8      438.61      408.94     18.87 o
   9   1   8      166.57      155.77     17.82 o
  10   1   8       32.13       22.07     17.94 o
  11   1   8      132.21      117.77     22.47 o
  12   1   8        4.90      -28.21     37.17 o
 -14   2   8        7.90       34.25     46.74 o
 -13   2   8       32.33       35.04     19.85 o
 -12   2   8        3.51        9.72     16.90 o
 -11   2   8       21.41       22.58     16.23 o
 -10   2   8       45.80       58.86     19.94 o
  -9   2   8        7.34       -2.40     18.93 o
  -8   2   8      117.57       90.47     20.41 o
  -7   2   8      220.98      250.09     28.78 o
  -6   2   8       32.01       14.47     39.44 o
  -5   2   8      658.88      668.52     24.28 o
  -4   2   8      170.10      169.85     17.29 o
  -3   2   8       59.66       54.20     16.14 o
  -2   2   8      401.81      405.97      9.83 o
  -1   2   8       28.14       32.41     14.90 o
   0   2   8      255.00      244.74     16.44 o
   1   2   8      159.64      155.17     19.53 o
   2   2   8      239.98      227.32     19.15 o
   3   2   8      828.22      771.79     27.29 o
   4   2   8       56.65       52.06     14.27 o
   5   2   8      213.32      208.96     16.43 o
   6   2   8      329.80      307.86     18.12 o
   7   2   8        7.90        3.02     14.49 o
   8   2   8      178.63      174.54     16.60 o
   9   2   8      104.85       99.59     13.97 o
  10   2   8      151.02      144.96     22.75 o
  11   2   8       44.77       58.60     23.30 o
  12   2   8       30.08       14.83     37.09 o
 -13   3   8        6.10        9.22     24.29 o
 -12   3   8       80.10       86.01     34.97 o
 -11   3   8      124.83      152.27     28.89 o
 -10   3   8        8.45        5.45     21.08 o
  -9   3   8       95.26       91.40     26.01 o
  -8   3   8       91.91       80.66     23.17 o
  -7   3   8      176.91      159.00     34.69 o
  -6   3   8      580.93      594.03     46.36 o
  -5   3   8       64.62       57.61     17.30 o
  -4   3   8      371.55      386.43     19.74 o
  -3   3   8      532.27      523.81     20.02 o
  -2   3   8       35.63       47.06     17.51 o
  -1   3   8      371.82      368.81     15.40 o
   0   3   8      541.45      557.74     18.39 o
   1   3   8       27.42       27.92     13.81 o
   2   3   8      568.44      556.46     22.97 o
   3   3   8      356.65      352.60     15.10 o
   4   3   8      150.92      148.21     14.42 o
   5   3   8        4.61       12.36     14.35 o
   6   3   8       71.23       65.58     14.30 o
   7   3   8       95.18       79.33     15.36 o
   8   3   8      124.76      117.87     15.30 o
   9   3   8      237.22      229.46     14.80 o
  10   3   8        0.04        5.01     21.37 o
  11   3   8       70.10       34.23     23.84 o
  12   3   8       91.07       91.35     37.88 o
 -12   4   8       11.60       30.42     23.91 o
 -11   4   8       98.01      106.78     24.52 o
 -10   4   8      259.54      288.77     34.20 o
  -9   4   8        0.02       20.89     20.99 o
  -8   4   8      222.10      222.99     23.12 o
  -7   4   8      329.99      364.85     39.74 o
  -6   4   8        4.72       38.64     36.81 o
  -5   4   8      775.10      768.16     35.10 o
  -4   4   8       32.00       11.68     16.66 o
  -3   4   8        4.93       -4.13     18.19 o
  -2   4   8      372.54      384.09     20.17 o
  -1   4   8      611.59      600.84     15.97 o
   0   4   8        0.28       21.46     13.07 o
   1   4   8       84.07       84.86     13.70 o
   2   4   8       60.60       57.37     10.16 o
   3   4   8      156.81      140.66     13.10 o
   4   4   8      317.97      313.70     15.23 o
   5   4   8        5.76        0.68     12.84 o
   6   4   8       17.32       27.12     13.59 o
   7   4   8      221.44      221.51     26.94 o
   8   4   8       93.86      116.49     24.00 o
   9   4   8        0.13        5.04     16.38 o
  10   4   8       34.67       25.74     14.83 o
  11   4   8       32.08       29.71     23.13 o
  12   4   8       16.95       22.12     39.86 o
 -12   5   8       85.64      116.43     28.44 o
 -11   5   8       31.69       51.28     30.17 o
 -10   5   8       56.34       64.17     22.13 o
  -9   5   8      101.96      112.67     27.39 o
  -8   5   8       79.08       68.07     17.61 o
  -7   5   8       21.46       40.45     20.22 o
  -6   5   8      223.12      235.77     24.72 o
  -5   5   8        0.01        7.98     16.24 o
  -4   5   8      464.71      447.63     27.84 o
  -3   5   8      127.08      151.74     17.99 o
  -2   5   8       64.06       88.80     18.00 o
  -1   5   8      196.62      219.92     14.60 o
   0   5   8     3159.57     2974.09     25.11 o
   1   5   8     1579.24     1590.83     17.32 o
   2   5   8        1.70        4.19      9.57 o
   3   5   8      304.55      268.40     13.39 o
   4   5   8       81.62      112.61     18.31 o
   5   5   8      251.79      257.90     22.28 o
   6   5   8        9.45       25.70     17.66 o
   7   5   8      308.87      335.53     24.21 o
   8   5   8        2.27       16.98     21.40 o
   9   5   8       14.85       28.94     18.59 o
  10   5   8       76.25       98.81     19.74 o
  11   5   8       38.39       38.30     18.23 o
 -11   6   8        0.50       18.45     27.59 o
 -10   6   8       19.19       30.33     18.66 o
  -9   6   8        1.07       12.28     20.22 o
  -8   6   8       22.20       31.85     23.18 o
  -7   6   8       11.19       16.78     22.41 o
  -6   6   8        0.64        3.08     21.59 o
  -5   6   8      223.45      201.99     23.23 o
  -4   6   8       88.66       62.59     17.80 o
  -3   6   8      160.41      180.49     19.09 o
  -2   6   8       10.31       10.35     15.97 o
  -1   6   8       93.85      106.91     12.64 o
   0   6   8      897.56      940.46     22.67 o
   1   6   8      153.17      158.93     20.02 o
   2   6   8     1063.75     1012.42     23.82 o
   3   6   8      375.76      404.88     20.18 o
   4   6   8      120.76      130.23     17.48 o
   5   6   8       79.93       91.40     19.27 o
   6   6   8      517.13      551.56     25.90 o
   7   6   8        1.39       11.85     18.63 o
   8   6   8       73.62       76.46     18.24 o
   9   6   8      142.86      162.58     18.33 o
  10   6   8        0.48        9.08     18.75 o
  11   6   8       31.95       51.47     22.33 o
 -10   7   8       10.36       15.11     19.00 o
  -9   7   8       22.51       29.97     25.58 o
  -8   7   8        3.08       -8.40     20.72 o
  -7   7   8        1.00        1.08     19.91 o
  -6   7   8       60.98       57.28     21.50 o
  -5   7   8        0.12       -3.36     17.29 o
  -4   7   8       82.50       77.36     17.67 o
  -3   7   8       19.74       26.58     16.47 o
  -2   7   8        1.13        7.87     17.56 o
  -1   7   8       64.39       86.98     16.03 o
   0   7   8        3.03       27.91     16.67 o
   1   7   8       64.49       77.18     23.02 o
   2   7   8      246.92      309.43     36.33 o
   3   7   8       27.63       34.58     29.41 o
   4   7   8      151.43      176.60     19.90 o
   5   7   8      208.16      219.54     21.12 o
   6   7   8       11.96       22.80     19.30 o
   7   7   8      189.05      224.29     32.57 o
   8   7   8       82.84      103.66     17.07 o
   9   7   8        0.04        6.43     16.27 o
  10   7   8       45.76       68.24     23.51 o
  11   7   8       22.72       16.31     33.00 o
  -9   8   8       42.00       77.16     38.06 o
  -8   8   8       29.13       41.81     25.00 o
  -7   8   8       72.67      102.67     23.58 o
  -6   8   8       20.52       10.39     21.34 o
  -5   8   8       56.09       69.54     18.03 o
  -4   8   8       32.31       33.56     17.81 o
  -3   8   8       16.38       11.87     17.23 o
  -2   8   8       12.52       30.63     15.86 o
  -1   8   8        1.87       19.69     13.37 o
   0   8   8       60.86       69.79     18.15 o
   1   8   8       42.59       66.83     17.64 o
   2   8   8      142.74      140.66     21.70 o
   3   8   8      185.17      213.73     24.46 o
   4   8   8        3.60        7.74     23.20 o
   5   8   8       63.49       74.07     23.04 o
   6   8   8      107.83      107.54     25.48 o
   7   8   8        2.32        9.62     18.74 o
   8   8   8       25.25       27.46     16.15 o
   9   8   8        9.41       16.44     19.91 o
  10   8   8       17.81       34.54     28.58 o
  -8   9   8       62.04       36.04     41.26 o
  -7   9   8       72.75       62.68     33.17 o
  -6   9   8      186.75      160.19     28.28 o
  -5   9   8       24.68       18.41     19.07 o
  -4   9   8      112.06      113.40     17.77 o
  -3   9   8       88.45      101.44     17.19 o
  -2   9   8        0.11        2.82     17.22 o
  -1   9   8      119.07      142.87     22.59 o
   0   9   8      179.97      171.84     24.92 o
   1   9   8       50.63       45.94     18.59 o
   2   9   8       96.02      119.68     24.86 o
   3   9   8       11.29       16.05     24.85 o
   4   9   8        1.82       -7.53     21.60 o
   5   9   8       11.40       26.08     26.22 o
   6   9   8        1.69        8.86     27.00 o
   7   9   8       19.94       29.71     21.96 o
  -7  10   8      165.72      143.69     34.99 o
  -6  10   8       40.11       32.62     23.15 o
  -5  10   8       92.84       74.57     26.42 o
  -4  10   8       19.45       21.45     23.04 o
  -3  10   8        2.53        2.73     21.37 o
  -2  10   8      128.78      160.39     24.28 o
  -1  10   8       54.75       31.34     24.57 o
   0  10   8        0.43        6.87     18.30 o
   1  10   8       26.80       35.73     25.12 o
   2  10   8        0.11        6.14     22.89 o
   3  10   8        9.16       39.03     21.79 o
   4  10   8       35.07       25.54     22.86 o
   5  10   8        4.59       10.05     27.76 o
   6  10   8       45.59       78.57     35.28 o
  -6  11   8      101.29       42.12     40.48 o
  -5  11   8        5.93       -1.69     37.55 o
  -2  11   8        5.14       11.31     33.88 o
  -1  11   8       63.46       73.01     38.24 o
   0  11   8       20.02       10.88     40.92 o
   1  11   8        2.02        1.95     21.17 o
   2  11   8       40.85       35.30     28.47 o
   3  11   8        2.14        3.55     25.23 o
   4  11   8        0.32        9.93     25.64 o
   5  11   8        0.00       -5.17     28.03 o
 -13   1   9        2.22        5.91     17.70 o
 -12   1   9        4.42       19.12     19.38 o
 -11   1   9        1.22       17.32     20.69 o
 -10   1   9       55.72       69.43     31.16 o
  -9   1   9        0.54        4.72     29.04 o
  -8   1   9       72.67       98.87     27.11 o
  -7   1   9       35.19       42.61     14.67 o
  -6   1   9       95.11       71.50     15.55 o
  -5   1   9       64.14       81.84     16.24 o
  -4   1   9        6.72       20.71     15.16 o
  -3   1   9        1.77        4.69     17.51 o
  -2   1   9       99.99       94.24     19.30 o
  -1   1   9      185.14      182.41     21.28 o
   0   1   9        4.81       -6.48     20.62 o
   1   1   9       14.43        4.44     19.92 o
   2   1   9      220.70      238.37     21.15 o
   3   1   9        9.76       -1.86     20.50 o
   4   1   9       38.57       50.20     21.42 o
   5   1   9       10.13       17.57     18.30 o
   6   1   9       42.33       45.80     20.30 o
   7   1   9       14.50       12.05     20.04 o
   8   1   9       86.40       75.06     16.06 o
   9   1   9       17.88        2.44     16.12 o
  10   1   9      243.29      228.62     19.49 o
  11   1   9       47.42       24.74     20.81 o
 -13   2   9        3.15        1.50     25.95 o
 -12   2   9        0.00      -11.15     21.71 o
 -11   2   9        0.38       14.90     21.89 o
 -10   2   9       11.82        8.44     30.66 o
  -9   2   9        9.08      -21.77     26.97 o
  -8   2   9       21.53        3.72     26.70 o
  -7   2   9        2.53      -13.04     18.89 o
  -6   2   9       17.61        2.86     19.51 o
  -5   2   9        0.00      -10.51     15.56 o
  -4   2   9        9.17       15.42     15.54 o
  -3   2   9        4.40       12.59     17.07 o
  -2   2   9       57.93       63.36     18.06 o
  -1   2   9       72.07       76.09     17.74 o
   0   2   9       92.26      103.76     20.59 o
   1   2   9       15.22       13.43     18.05 o
   2   2   9      121.97      106.72     18.52 o
   3   2   9       69.63       63.61     20.32 o
   4   2   9       79.73       85.45     20.15 o
   5   2   9       40.68       44.87     17.48 o
   6   2   9        0.58        2.96     15.96 o
   7   2   9        0.63        0.11     14.70 o
   8   2   9        0.13       -2.29     15.27 o
   9   2   9        0.18       -1.71     17.16 o
  10   2   9        0.00       -2.06     17.44 o
  11   2   9       33.33       38.41     26.49 o
 -12   3   9        0.83       -0.37     28.22 o
 -11   3   9        2.65      -10.45     24.27 o
 -10   3   9        2.19        2.57     26.10 o
  -9   3   9        0.86       41.38     45.61 o
  -8   3   9        0.06        4.15     40.88 o
  -7   3   9       14.19        2.74     20.24 o
  -6   3   9        1.66        2.31     16.78 o
  -5   3   9        3.46       -6.84     17.26 o
  -4   3   9        6.93       18.25     17.68 o
  -3   3   9        4.58        8.42     17.54 o
  -2   3   9        0.82       -1.02     14.97 o
  -1   3   9      124.52      128.94     16.97 o
   0   3   9      445.91      435.53     18.04 o
   1   3   9        1.77       -6.48     18.44 o
   2   3   9       51.40       41.57     16.36 o
   3   3   9      218.64      217.31     20.04 o
   4   3   9       95.87       95.97     14.35 o
   5   3   9       31.33       22.33     13.33 o
   6   3   9        5.17        5.13     14.11 o
   7   3   9        8.84       12.74     14.51 o
   8   3   9       12.89       13.29     16.89 o
   9   3   9        3.89        5.09     15.76 o
  10   3   9        5.24       -6.99     20.34 o
  11   3   9        3.41        2.66     23.53 o
 -12   4   9        3.45       19.77     30.82 o
 -11   4   9        4.26        1.38     26.33 o
 -10   4   9        7.97       -3.29     24.56 o
  -9   4   9       10.29       -5.50     43.63 o
  -8   4   9        1.16      -43.53     43.53 o
  -7   4   9        0.00      -17.17     27.56 o
  -6   4   9       12.20        7.18     19.24 o
  -5   4   9       28.32       30.68     18.26 o
  -4   4   9       85.09       83.46     17.79 o
  -3   4   9      181.49      197.49     19.21 o
  -2   4   9        5.62       11.17     14.12 o
  -1   4   9       68.88       73.33     13.74 o
   0   4   9      162.30      173.36     15.69 o
   1   4   9       10.58       18.94     14.38 o
   2   4   9        0.01        3.38     17.67 o
   3   4   9      113.36      113.60     13.37 o
   4   4   9       24.12       19.04     12.88 o
   5   4   9        2.34        6.19     13.74 o
   6   4   9        5.34        2.45     20.03 o
   7   4   9       51.27       27.77     22.80 o
   8   4   9       31.75       33.43     19.30 o
   9   4   9        0.26       -2.71     15.86 o
  10   4   9        0.17       -5.81     23.84 o
  11   4   9       31.03       17.62     25.55 o
 -11   5   9       16.57       45.43     23.68 o
 -10   5   9        5.09       45.22     41.15 o
  -9   5   9        0.49       24.18     41.98 o
  -8   5   9        3.56       15.75     22.80 o
  -7   5   9       12.59       56.13     41.11 o
  -6   5   9       11.63       16.67     17.23 o
  -5   5   9        0.01      -11.74     18.34 o
  -4   5   9       42.18       40.60     17.07 o
  -3   5   9       22.37       26.81     17.08 o
  -2   5   9       41.10       43.24     13.80 o
  -1   5   9        9.40       32.51     13.86 o
   0   5   9      182.65      159.38     15.57 o
   1   5   9       20.04       19.54     13.21 o
   2   5   9        3.51        3.20     15.03 o
   3   5   9        1.75        2.37     16.03 o
   4   5   9        0.15       10.56     17.96 o
   5   5   9       68.46       44.34     17.67 o
   6   5   9        2.66        4.58     20.20 o
   7   5   9       81.51       94.16     21.66 o
   8   5   9        4.94        4.19     18.71 o
   9   5   9        0.01        2.80     16.12 o
  10   5   9        6.15       11.54     18.19 o
  11   5   9       21.31       11.45     31.19 o
 -11   6   9       10.99       -0.82     31.25 o
 -10   6   9        0.42       11.39     25.02 o
  -9   6   9        8.24       16.05     21.59 o
  -8   6   9        0.06       17.94     24.97 o
  -7   6   9       18.73       32.74     23.98 o
  -6   6   9       65.06       49.39     18.62 o
  -5   6   9        0.03       10.02     19.36 o
  -4   6   9      206.52      220.10     26.67 o
  -3   6   9        1.16        0.28     18.12 o
  -2   6   9       33.67       29.05     13.82 o
  -1   6   9      167.89      138.32     13.80 o
   0   6   9       25.33       42.37     16.69 o
   1   6   9      145.03      128.59     33.51 o
   2   6   9      239.24      163.77     34.42 o
   3   6   9       77.06       89.38     35.04 o
   4   6   9        2.92        2.60     16.90 o
   5   6   9       43.16       56.35     18.62 o
   6   6   9       12.97        9.32     20.63 o
   7   6   9        5.40       -2.82     22.57 o
   8   6   9       35.45       42.28     23.73 o
   9   6   9        0.19       19.44     17.69 o
  10   6   9        9.28        8.15     19.61 o
 -11   7   9       11.19       -4.58     34.25 o
 -10   7   9        1.94       22.44     35.88 o
  -9   7   9       21.82       42.11     24.24 o
  -8   7   9       13.09       14.85     21.86 o
  -7   7   9        0.09      -20.06     26.84 o
  -6   7   9       17.03        5.18     17.27 o
  -5   7   9        4.02        9.19     18.20 o
  -4   7   9       39.89       51.55     17.46 o
  -3   7   9       35.95       42.71     18.95 o
  -2   7   9        1.07       24.30     16.56 o
  -1   7   9        2.98        9.85     17.03 o
   0   7   9       74.17      118.36     26.15 o
   1   7   9       17.43       13.12     35.00 o
   2   7   9       22.68       48.53     33.55 o
   3   7   9       28.90       60.39     26.82 o
   4   7   9       30.18       37.89     31.79 o
   5   7   9        0.66       16.15     33.67 o
   6   7   9       61.73       70.72     33.46 o
   7   7   9        0.44       15.49     18.53 o
   8   7   9       17.04       17.30     17.80 o
   9   7   9        0.01       -6.81     23.67 o
  10   7   9        0.20       -7.26     22.70 o
  -9   8   9        1.46        7.29     42.18 o
  -8   8   9        8.04       21.92     20.77 o
  -7   8   9        1.11        3.31     18.93 o
  -6   8   9        1.34       -6.79     18.81 o
  -5   8   9        1.75       -5.85     17.79 o
  -4   8   9        2.08       16.83     18.46 o
  -3   8   9       26.07       20.43     18.21 o
  -2   8   9       36.03       51.42     17.01 o
  -1   8   9        8.87       23.32     22.01 o
   0   8   9        4.63       12.50     16.36 o
   1   8   9       83.39       67.87     20.13 o
   2   8   9       13.70       44.81     28.28 o
   3   8   9        3.44       -6.80     29.63 o
   4   8   9       21.25       38.88     33.92 o
   5   8   9       27.88       44.94     38.85 o
   6   8   9       25.80       37.85     37.08 o
   7   8   9       10.36        5.64     29.89 o
   8   8   9       25.17       35.99     29.15 o
  -8   9   9        0.07       16.46     42.58 o
  -7   9   9        1.78       -0.54     26.87 o
  -6   9   9        0.25        0.75     20.48 o
  -5   9   9       17.79       30.86     16.51 o
  -4   9   9        0.08       18.22     19.32 o
  -3   9   9        0.00        5.13     18.82 o
  -2   9   9        6.97        9.31     23.08 o
  -1   9   9       26.07       34.18     21.30 o
   0   9   9        0.03        6.53     23.40 o
   1   9   9        1.84        3.59     23.20 o
   2   9   9        3.90       22.57     23.29 o
   3   9   9       19.84       19.54     21.59 o
   4   9   9        0.46       24.36     25.53 o
   5   9   9        0.14        4.24     25.33 o
   6   9   9       20.16       28.22     28.14 o
  -6  10   9        5.66       29.14     40.63 o
  -5  10   9        8.35        6.12     32.77 o
  -4  10   9        3.70      -15.21     26.41 o
  -3  10   9       15.39       10.48     25.57 o
  -2  10   9       53.17       83.15     23.23 o
  -1  10   9        2.50       10.13     25.70 o
   0  10   9        4.67       35.02     22.89 o
   1  10   9       56.93       77.41     34.41 o
   2  10   9        0.00      -13.84     31.12 o
   3  10   9        6.21        0.22     22.70 o
   4  10   9       67.48       84.43     26.08 o
   5  10   9        3.59        5.32     23.55 o
   1  11   9       16.30       13.61     33.98 o
   2  11   9       25.15       21.95     36.81 o
   3  11   9       45.54       52.73     36.32 o
   4  11   9       13.62       45.78     41.09 o
 -12   0  10        1.94      -34.05     49.11 o
 -11   0  10       17.71       16.12     46.88 o
 -10   0  10        6.80       26.64     46.77 o
  -9   0  10      207.68      157.14     36.00 o
  -8   0  10       32.92       60.44     42.64 o
  -7   0  10        2.18       22.84     37.91 o
  -6   0  10       15.37       42.95     43.60 o
  -5   0  10        3.77        1.43     40.26 o
  -4   0  10      190.15      200.33     28.85 o
  -3   0  10       97.25       90.86     32.73 o
  -2   0  10      246.74      229.47     36.24 o
  -1   0  10      237.06      290.44     32.99 o
   0   0  10      496.28      481.64     37.84 o
   1   0  10       52.46       26.95     30.76 o
   2   0  10      238.45      235.41     33.16 o
   3   0  10      266.25      275.89     33.22 o
   4   0  10       75.24       98.35     30.99 o
   5   0  10       72.79       94.49     27.16 o
   6   0  10       59.77       96.23     30.82 o
   7   0  10       10.48        6.04     27.56 o
   8   0  10       65.41       50.21     31.61 o
   9   0  10       63.06       67.14     31.82 o
  10   0  10        1.37        7.24     26.12 o
  11   0  10       27.17       47.50     34.97 o
 -12   1  10       29.54       46.12     35.12 o
 -11   1  10        7.52       26.31     33.51 o
 -10   1  10      105.98      142.09     30.94 o
  -9   1  10       13.86       33.83     31.47 o
  -8   1  10       54.21       82.50     33.24 o
  -7   1  10      484.65      515.31     35.70 o
  -6   1  10        4.09       23.47     42.18 o
  -5   1  10      153.16      159.01     16.51 o
  -4   1  10      166.36      181.49     19.08 o
  -3   1  10        3.78        1.59     20.46 o
  -2   1  10      180.44      185.29     22.47 o
  -1   1  10      347.27      329.94     26.90 o
   0   1  10       47.42       63.69     21.64 o
   1   1  10      290.82      297.41     21.06 o
   2   1  10      426.52      438.74     25.43 o
   3   1  10       91.65       68.13     21.69 o
   4   1  10       55.59       52.65     18.05 o
   5   1  10      255.12      236.06     23.29 o
   6   1  10        0.34        8.80     19.93 o
   7   1  10       38.78       36.15     18.66 o
   8   1  10       15.82        5.93     20.49 o
   9   1  10       51.25       73.64     23.57 o
  10   1  10        7.00       10.50     20.89 o
  11   1  10       11.14        4.98     20.48 o
 -12   2  10        4.91       21.80     25.78 o
 -11   2  10       68.71       83.19     46.26 o
 -10   2  10       27.88       36.57     45.14 o
  -9   2  10       36.18       22.06     38.64 o
  -8   2  10       52.83       80.18     45.18 o
  -7   2  10      223.50      234.70     21.05 o
  -6   2  10      147.43      169.44     18.16 o
  -5   2  10      146.33      159.67     16.97 o
  -4   2  10       98.22       94.32     16.21 o
  -3   2  10       31.45       30.04     17.98 o
  -2   2  10       83.77       99.55     18.65 o
  -1   2  10      194.75      183.54     19.90 o
   0   2  10      335.41      319.00     24.57 o
   1   2  10        7.05       -0.73     18.47 o
   2   2  10      228.02      208.04     21.62 o
   3   2  10      224.47      201.77     27.99 o
   4   2  10      324.43      296.59     21.88 o
   5   2  10       27.80       25.08     17.91 o
   6   2  10       95.40       83.61     20.16 o
   7   2  10       74.11       66.94     19.55 o
   8   2  10      289.43      265.59     42.17 o
   9   2  10        8.14       12.75     18.11 o
  10   2  10        8.41       17.69     23.18 o
  11   2  10        3.60        5.16     21.07 o
 -11   3  10        7.40      -16.69     48.64 o
 -10   3  10       69.60       83.97     45.64 o
  -9   3  10       49.28       60.52     46.20 o
  -8   3  10       33.62       10.82     21.35 o
  -7   3  10       76.94       86.06     17.73 o
  -6   3  10      177.77      189.45     18.16 o
  -5   3  10       33.14       47.70     17.56 o
  -4   3  10      263.80      311.60     18.70 o
  -3   3  10       19.10       29.65     14.72 o
  -2   3  10        1.48       14.72     18.12 o
  -1   3  10      180.87      193.37     18.53 o
   0   3  10      515.63      528.46     19.48 o
   1   3  10       77.33       94.27     19.57 o
   2   3  10       43.06       41.20     18.50 o
   3   3  10        0.84       -1.69     17.85 o
   4   3  10       10.84       14.23     18.93 o
   5   3  10      101.17       92.88     19.69 o
   6   3  10      105.17      115.94     14.86 o
   7   3  10       55.27       67.08     16.78 o
   8   3  10       20.06       27.21     20.90 o
   9   3  10      176.74      198.52     27.29 o
  10   3  10        1.73        4.43     23.86 o
  11   3  10       19.25       -4.76     33.38 o
 -11   4  10       36.71       36.13     51.00 o
 -10   4  10       78.87       94.49     44.32 o
  -9   4  10        9.46       -2.15     23.71 o
  -8   4  10      125.17      120.10     18.48 o
  -7   4  10      165.77      156.68     19.46 o
  -6   4  10        3.14        5.01     18.19 o
  -5   4  10      308.23      306.43     20.07 o
  -4   4  10      146.37      151.61     20.37 o
  -3   4  10      105.11       88.01     15.75 o
  -2   4  10        9.72       18.31     15.27 o
  -1   4  10      342.32      317.17     18.26 o
   0   4  10        0.01        5.75     15.89 o
   1   4  10      378.01      365.25     21.91 o
   2   4  10       36.70       42.56     19.40 o
   3   4  10        1.75       -0.47     17.68 o
   4   4  10       73.54       72.98     17.45 o
   5   4  10       60.91       67.73     21.13 o
   6   4  10       24.15       19.43     23.73 o
   7   4  10       94.16       92.46     24.41 o
   8   4  10       18.79       22.27     22.61 o
   9   4  10        0.42       -7.74     22.36 o
  10   4  10      136.58      158.30     24.94 o
 -10   5  10        5.95      -23.97     30.70 o
  -9   5  10       46.34       59.34     29.98 o
  -8   5  10       12.57        6.40     20.69 o
  -7   5  10      179.52      193.41     20.09 o
  -6   5  10      240.05      211.92     20.59 o
  -5   5  10      217.06      194.83     21.27 o
  -4   5  10      260.65      304.34     20.12 o
  -3   5  10      142.83      129.38     18.61 o
  -2   5  10       65.15       74.85     14.22 o
  -1   5  10      311.45      310.93     18.21 o
   0   5  10        6.28       18.61     14.98 o
   1   5  10      347.55      358.68     17.05 o
   2   5  10       25.16       42.18     33.52 o
   3   5  10       46.06       39.15     36.81 o
   4   5  10      108.15      132.20     35.07 o
   5   5  10       42.44       56.12     18.73 o
   6   5  10      128.85      116.83     23.29 o
   7   5  10        0.05        5.02     23.00 o
   8   5  10        9.26        7.16     21.04 o
   9   5  10       76.53       81.83     19.06 o
  10   5  10        0.01      -11.02     31.19 o
 -11   6  10        2.32        4.36     33.22 o
 -10   6  10        5.90       35.25     38.69 o
  -9   6  10        7.82      -10.59     19.30 o
  -8   6  10       21.09       24.89     19.21 o
  -7   6  10        5.05      -10.26     20.45 o
  -6   6  10       30.77       28.33     19.97 o
  -5   6  10       31.88       33.51     20.29 o
  -4   6  10      224.50      211.70     19.61 o
  -3   6  10      134.78      152.69     18.89 o
  -2   6  10       19.95       35.78     15.08 o
  -1   6  10       49.98       86.50     20.02 o
   0   6  10      382.33      370.70     23.56 o
   1   6  10       10.01       11.13     30.54 o
   2   6  10       86.78      103.69     37.88 o
   3   6  10       55.94       58.82     36.46 o
   4   6  10        0.01       13.33     29.73 o
   5   6  10       61.89       71.64     31.08 o
   6   6  10      185.19      201.91     35.74 o
   7   6  10        3.85       -1.92     20.56 o
   8   6  10       26.52       21.94     21.66 o
   9   6  10       66.58       60.94     21.73 o
  10   6  10        6.65        7.32     23.06 o
 -10   7  10        0.32       -2.04     33.74 o
  -9   7  10       29.95        7.44     31.17 o
  -8   7  10        2.95       11.01     24.78 o
  -7   7  10       25.88       25.64     19.40 o
  -6   7  10       28.22       66.34     23.20 o
  -5   7  10        9.99       17.82     19.45 o
  -4   7  10      154.04      153.34     19.07 o
  -3   7  10        5.39       11.56     19.77 o
  -2   7  10       94.91      106.77     20.10 o
  -1   7  10       28.76       33.01     23.60 o
   0   7  10      178.89      172.78     34.24 o
   1   7  10      661.02      607.80     41.96 o
   2   7  10       15.67       16.18     34.22 o
   3   7  10        1.69        2.46     34.29 o
   4   7  10       99.48      104.82     36.45 o
   5   7  10       52.00       68.10     34.02 o
   6   7  10        0.62      -19.06     28.92 o
   7   7  10      126.83      147.02     38.18 o
   9   7  10        0.02       -6.49     30.31 o
  -9   8  10       10.19       -4.59     35.67 o
  -8   8  10       18.02       35.77     21.08 o
  -7   8  10        3.84       18.57     20.44 o
  -6   8  10        1.69       15.52     21.04 o
  -5   8  10       35.80       52.15     18.49 o
  -4   8  10       35.43       45.68     18.49 o
  -3   8  10       37.82       38.01     20.11 o
  -2   8  10        0.61        7.93     23.66 o
  -1   8  10       39.28       51.38     23.63 o
   0   8  10       46.81       54.60     36.02 o
   1   8  10       82.28       63.21     38.11 o
   2   8  10      200.75      182.99     36.31 o
   3   8  10        0.87        7.67     27.06 o
   4   8  10        0.74        9.08     33.63 o
   5   8  10        0.70       -7.38     39.25 o
   6   8  10        5.34       23.03     33.09 o
  -7   9  10       54.74       82.17     32.71 o
  -6   9  10        9.77       23.36     21.28 o
  -5   9  10       38.12       59.15     20.43 o
  -4   9  10       62.21       81.07     20.21 o
  -3   9  10       11.97       27.31     22.01 o
  -2   9  10       66.97       90.26     24.94 o
  -1   9  10       57.77       71.81     25.92 o
   0   9  10        2.88        9.15     26.59 o
   1   9  10       40.39       53.84     31.91 o
   2   9  10       50.35       65.79     26.36 o
   3   9  10       58.42       75.76     23.05 o
   4   9  10        1.77       -0.47     26.26 o
   5   9  10        1.77      -17.13     34.16 o
  -5  10  10       26.26       26.60     34.62 o
  -3  10  10        0.00       -7.51     34.53 o
  -2  10  10        8.74       23.91     36.01 o
  -1  10  10       11.89       -8.12     31.36 o
   0  10  10        0.30       10.43     30.91 o
   1  10  10        0.06       44.61     37.67 o
   2  10  10       98.43      109.96     34.87 o
   3  10  10        3.71       25.99     32.07 o
   4  10  10        2.57      -12.27     42.02 o
   1  11  10        2.76      -18.93     33.35 o
 -11   1  11        4.22        7.33     31.71 o
 -10   1  11        1.38        8.36     34.70 o
  -9   1  11        1.25        8.65     26.13 o
  -8   1  11       83.13       64.75     46.46 o
  -7   1  11       32.33        8.73     44.29 o
  -6   1  11       15.43       30.24     26.08 o
  -5   1  11        0.23       15.67     20.58 o
  -4   1  11        0.92       -3.11     17.91 o
  -3   1  11       35.01       38.58     19.92 o
  -2   1  11       30.46       28.12     24.53 o
  -1   1  11        5.99       10.21     21.45 o
   0   1  11        1.50       22.17     18.00 o
   1   1  11        0.65       -3.35     21.07 o
   2   1  11       22.03        4.71     22.25 o
   3   1  11        4.87        0.35     21.68 o
   4   1  11       13.97       17.78     18.56 o
   5   1  11       57.21       28.11     18.72 o
   6   1  11       12.85       28.76     21.07 o
   7   1  11       33.26       47.95     19.00 o
   8   1  11       16.22       16.44     19.74 o
   9   1  11       19.18       23.12     22.08 o
  10   1  11        6.73       -2.66     19.19 o
  11   1  11       17.86       25.46     33.30 o
 -10   2  11       16.71       -0.09     36.27 o
  -9   2  11       22.62       67.20     46.71 o
  -8   2  11        0.00       22.68     38.67 o
  -7   2  11        2.19       16.90     26.25 o
  -6   2  11       11.66        7.46     21.89 o
  -5   2  11        2.24       19.69     17.32 o
  -4   2  11       21.37       15.43     19.79 o
  -3   2  11       87.15       98.88     21.34 o
  -2   2  11       65.16       42.05     18.72 o
  -1   2  11       32.30       32.36     23.00 o
   0   2  11       97.95       97.40     18.58 o
   1   2  11        4.06        4.70     18.96 o
   2   2  11        0.04        3.60     18.49 o
   3   2  11       30.27       33.39     19.73 o
   4   2  11        6.31        7.86     20.39 o
   5   2  11        6.79       24.37     21.07 o
   6   2  11        6.58       11.69     21.97 o
   7   2  11       13.87       18.09     19.88 o
   8   2  11       15.79       10.27     21.21 o
   9   2  11      125.04      167.63     37.95 o
  10   2  11        0.43       24.78     38.57 o
 -10   3  11        2.52       21.47     46.06 o
  -9   3  11       43.30       19.31     36.34 o
  -8   3  11       77.41       56.01     29.86 o
  -7   3  11        0.89       18.39     25.48 o
  -6   3  11      124.14      135.51     18.16 o
  -5   3  11       21.41       36.77     17.56 o
  -4   3  11      103.47      102.87     15.93 o
  -3   3  11      203.57      214.38     21.30 o
  -2   3  11        2.30       -4.89     18.41 o
  -1   3  11       10.23        7.62     17.78 o
   0   3  11      196.00      195.27     23.29 o
   1   3  11       98.31      114.69     20.81 o
   2   3  11       61.93       80.87     20.06 o
   3   3  11       39.34       31.33     21.23 o
   4   3  11       32.42       12.56     19.01 o
   5   3  11       49.56       57.30     20.42 o
   6   3  11       23.60       16.11     36.44 o
   7   3  11        4.32       -6.95     31.73 o
   8   3  11       10.70       33.67     34.17 o
   9   3  11       38.27        9.35     39.54 o
 -10   4  11        0.04       -1.09     25.40 o
  -9   4  11       12.14       25.28     25.86 o
  -8   4  11        0.41       -6.68     25.39 o
  -7   4  11       22.62       22.12     18.96 o
  -6   4  11       31.89       45.47     18.02 o
  -5   4  11        3.63       15.94     18.46 o
  -4   4  11        1.42        6.74     18.85 o
  -3   4  11        4.71       15.71     15.64 o
  -2   4  11        8.36        7.85     18.64 o
  -1   4  11       75.91       64.82     17.31 o
   0   4  11        7.86       12.17     16.71 o
   1   4  11      305.00      285.53     21.75 o
   2   4  11       50.05       55.21     20.24 o
   3   4  11        0.56       -1.89     18.68 o
   4   4  11       13.66       66.40     37.70 o
   5   4  11        0.04       20.79     30.48 o
   6   4  11       11.49       17.49     38.95 o
   7   4  11        0.07       -8.84     22.69 o
   8   4  11       29.05       23.10     22.68 o
   9   4  11        5.53       12.35     22.29 o
  10   4  11        0.71        5.21     37.89 o
 -10   5  11        9.33       -4.22     39.50 o
  -9   5  11        4.98       -2.23     27.17 o
  -8   5  11       11.32        2.85     21.09 o
  -7   5  11       68.58       68.98     19.15 o
  -6   5  11       11.31       10.66     18.09 o
  -5   5  11        0.30        8.78     18.27 o
  -4   5  11       75.31       67.98     17.87 o
  -3   5  11       58.78       61.51     15.38 o
  -2   5  11       21.77       22.19     17.87 o
  -1   5  11       19.55       18.24     16.92 o
   0   5  11       14.67        7.85     16.21 o
   1   5  11        0.17        4.42     36.63 o
   2   5  11        5.48      -15.97     29.11 o
   3   5  11       13.64       -8.06     33.84 o
   4   5  11        8.95       40.61     38.88 o
   5   5  11        7.28       10.74     38.20 o
   6   5  11       12.35      -10.65     33.15 o
   7   5  11        1.38       -6.16     21.82 o
   8   5  11        8.88        2.97     22.48 o
   9   5  11        3.46      -29.02     32.84 o
  -9   6  11        0.03       13.75     20.78 o
  -8   6  11       12.97       10.23     19.02 o
  -7   6  11        8.59        7.63     22.13 o
  -6   6  11        0.08       14.64     19.35 o
  -5   6  11        0.58        6.19     19.02 o
  -4   6  11       14.09        6.29     17.85 o
  -3   6  11       22.23       32.59     17.11 o
  -2   6  11        0.06       17.26     20.26 o
  -1   6  11        8.45       18.51     22.80 o
   0   6  11        0.08       10.62     36.94 o
   1   6  11       21.79        4.88     37.45 o
   2   6  11       43.66       72.10     39.17 o
   3   6  11        4.72       30.43     39.03 o
   4   6  11        8.71       11.41     39.07 o
   5   6  11       33.28       30.40     40.41 o
   6   6  11        0.49        7.41     39.70 o
   7   6  11       13.22       26.66     38.91 o
   9   6  11        0.00      -12.34     26.77 o
  -9   7  11        0.11       13.34     22.03 o
  -8   7  11        1.92        1.31     19.19 o
  -7   7  11        0.54      -17.66     22.25 o
  -6   7  11        0.54       -2.98     19.83 o
  -5   7  11        0.00       -4.39     19.15 o
  -4   7  11        5.72        1.56     19.74 o
  -3   7  11        1.01       29.71     20.44 o
  -2   7  11        0.48       20.31     17.82 o
  -1   7  11        0.15        6.48     35.33 o
   0   7  11       91.75      128.86     40.18 o
   1   7  11       13.19       41.72     35.47 o
   2   7  11       90.33       92.75     30.77 o
   3   7  11       33.09       36.68     31.08 o
   4   7  11        0.06       36.38     38.04 o
   5   7  11       25.96       59.46     41.35 o
  -8   8  11        0.51       32.60     37.23 o
  -7   8  11        0.02       -3.95     22.31 o
  -6   8  11        2.34       -8.26     22.14 o
  -5   8  11       43.55       46.03     20.06 o
  -4   8  11        0.10       12.85     19.90 o
  -3   8  11        0.05       16.36     25.82 o
  -2   8  11        0.08       14.95     25.36 o
  -1   8  11       34.46       37.04     28.79 o
   0   8  11        7.71       14.25     36.57 o
   1   8  11       38.34       25.24     36.47 o
   2   8  11        0.22        9.81     29.78 o
   3   8  11       57.25       31.64     39.45 o
   4   8  11        7.02       -3.68     33.26 o
  -6   9  11        0.84        6.26     25.27 o
  -5   9  11        7.63        1.39     27.11 o
  -4   9  11        2.71       35.27     35.87 o
  -3   9  11       37.54       70.00     37.08 o
  -2   9  11        7.90       24.41     27.39 o
  -1   9  11        0.28       27.07     30.84 o
   0   9  11        6.92      -11.93     31.78 o
   1   9  11        0.61       16.49     39.05 o
   2   9  11        6.37       22.19     28.75 o
   3   9  11        2.99       46.68     37.06 o
   4   9  11        3.28       31.97     33.05 o
  -3  10  11        8.91       12.30     37.43 o
  -2  10  11       22.64        9.57     37.54 o
  -1  10  11        0.01       16.20     37.46 o
   0  10  11       11.84       16.73     33.70 o
 -10   0  12        0.03       13.62     43.86 o
  -9   0  12       13.95       62.66     48.10 o
  -8   0  12       10.36       21.36     48.91 o
  -7   0  12        9.05       -9.53     43.36 o
  -6   0  12      123.97      136.41     40.81 o
  -5   0  12       58.34       54.27     38.29 o
  -4   0  12       73.74       93.78     31.89 o
  -3   0  12      120.48      136.40     31.17 o
  -2   0  12       22.85       39.82     29.05 o
  -1   0  12        9.32       40.15     35.73 o
   0   0  12      115.48       98.34     33.86 o
   1   0  12        3.67       13.65     30.65 o
   2   0  12        5.21        8.29     31.94 o
   3   0  12        0.03       14.78     33.59 o
   4   0  12       31.58       62.46     34.15 o
   5   0  12        0.08       -6.71     31.07 o
   6   0  12        1.41        7.05     29.10 o
   7   0  12       19.37       20.58     31.03 o
   8   0  12       10.41       36.51     35.27 o
   9   0  12        5.24        5.27     32.70 o
  10   0  12        3.44        0.77     32.02 o
  -9   1  12        0.63       10.24     37.22 o
  -8   1  12       15.33       19.57     42.40 o
  -7   1  12      114.08      132.14     24.67 o
  -6   1  12        0.15        6.30     22.56 o
  -5   1  12      163.05      162.05     21.27 o
  -4   1  12       59.47       76.31     24.65 o
  -3   1  12       10.96        8.94     22.47 o
  -2   1  12      182.02      181.18     24.33 o
  -1   1  12       85.99       77.39     22.70 o
   0   1  12        1.59        4.21     20.77 o
   1   1  12      266.55      233.78     25.51 o
   2   1  12        6.54       14.29     23.45 o
   3   1  12       11.47       22.91     19.60 o
   4   1  12        8.02        5.18     22.01 o
   5   1  12        2.79       11.26     19.28 o
   6   1  12       36.94       58.23     20.77 o
   7   1  12       24.32       22.91     23.74 o
   8   1  12       13.98        9.42     23.07 o
   9   1  12        4.60        7.22     23.55 o
  -9   2  12        4.51        9.39     26.08 o
  -8   2  12       50.23       37.19     26.18 o
  -7   2  12       12.64       24.14     29.89 o
  -6   2  12       95.79      118.66     27.60 o
  -5   2  12       10.37       -0.23     20.79 o
  -4   2  12      174.72      153.93     21.39 o
  -3   2  12        4.77        7.23     17.47 o
  -2   2  12        0.01        1.53     20.75 o
  -1   2  12       57.98       42.04     21.58 o
   0   2  12       95.73       99.23     24.19 o
   1   2  12      197.78      199.84     23.02 o
   2   2  12      143.42      108.41     23.31 o
   3   2  12        0.31       10.29     20.22 o
   4   2  12       28.12       19.73     20.26 o
   5   2  12       29.30       25.78     22.50 o
   6   2  12       16.70       15.86     20.00 o
   7   2  12       30.40       63.58     22.71 o
   8   2  12        3.61       12.10     35.24 o
   9   2  12       30.53       31.96     39.59 o
  -9   3  12        5.71        4.84     30.69 o
  -8   3  12        5.03        0.52     25.32 o
  -7   3  12      146.91      125.29     26.59 o
  -6   3  12        5.25        3.87     25.11 o
  -5   3  12      123.79      120.24     21.25 o
  -4   3  12       18.59       13.05     18.46 o
  -3   3  12       16.65       30.99     18.65 o
  -2   3  12        5.50        2.23     19.83 o
  -1   3  12       45.28       54.47     24.27 o
   0   3  12       73.62       94.58     22.11 o
   1   3  12       16.54       22.85     30.63 o
   2   3  12       33.58       30.99     22.54 o
   3   3  12      129.18      119.44     22.92 o
   4   3  12        0.99        2.21     21.78 o
   5   3  12        7.66      -12.85     36.76 o
   6   3  12      128.76      147.51     32.19 o
   7   3  12        7.81        2.45     38.13 o
   8   3  12       16.00       11.32     39.57 o
  -9   4  12        0.08       10.68     40.22 o
  -8   4  12       46.66       59.15     36.98 o
  -7   4  12      245.52      216.83     27.47 o
  -6   4  12        2.07        4.82     24.74 o
  -5   4  12        2.62       12.66     16.67 o
  -4   4  12        3.70       14.41     18.39 o
  -3   4  12       67.57       30.66     19.93 o
  -2   4  12       20.00       28.74     16.50 o
  -1   4  12       36.22       57.72     17.76 o
   0   4  12       36.25       56.42     19.53 o
   1   4  12       91.01       94.32     20.46 o
   2   4  12       16.38       41.19     19.15 o
   3   4  12       13.64        6.79     39.55 o
   4   4  12      111.74      130.33     38.37 o
   5   4  12       13.53       21.50     29.25 o
   6   4  12        0.56       26.12     32.63 o
   7   4  12       68.67       69.62     37.47 o
  -8   5  12       21.59       29.78     25.32 o
  -7   5  12       71.84       52.85     27.85 o
  -6   5  12        0.17       15.68     17.60 o
  -5   5  12       93.34      108.60     20.73 o
  -4   5  12       19.12       35.59     15.90 o
  -3   5  12       68.90       78.17     18.98 o
  -2   5  12      132.96      143.86     18.36 o
  -1   5  12        9.68       17.25     23.65 o
   0   5  12       28.73       42.05     38.98 o
   1   5  12       70.90       76.51     38.48 o
   2   5  12        1.69        5.80     37.63 o
   3   5  12       31.36       34.26     39.00 o
   4   5  12        0.34       30.09     38.80 o
   5   5  12       42.18       48.14     40.19 o
   6   5  12        6.36       47.05     40.97 o
  -7   6  12       18.61       17.71     20.98 o
  -6   6  12       69.35       83.81     22.15 o
  -5   6  12       25.52       41.90     19.37 o
  -4   6  12       36.22       49.40     20.02 o
  -3   6  12       41.83       74.99     20.66 o
  -2   6  12        3.21        3.61     24.08 o
  -1   6  12        8.36       -1.51     38.45 o
   0   6  12       73.82       73.40     30.70 o
   1   6  12       12.17        8.31     33.98 o
   2   6  12       86.39       80.49     41.12 o
   3   6  12       64.36      105.44     42.26 o
   4   6  12        2.71        9.83     38.94 o
   5   6  12       12.90       13.89     35.10 o
  -8   7  12        7.24       16.56     36.80 o
  -7   7  12       45.09       78.00     37.10 o
  -6   7  12        3.88        4.39     18.46 o
  -5   7  12      104.35      118.23     22.92 o
  -4   7  12       12.63       18.71     20.82 o
  -3   7  12        0.83        4.55     21.91 o
  -2   7  12       73.81       89.73     29.91 o
  -1   7  12       25.61        5.84     39.20 o
   0   7  12        0.76      -29.33     29.33 o
   1   7  12      168.93      205.10     43.12 o
   2   7  12        0.00        6.62     34.19 o
   3   7  12        8.28       26.65     33.72 o
  -6   8  12       15.77       17.02     38.98 o
  -5   8  12       17.03       23.86     20.38 o
  -4   8  12       41.75      100.44     39.06 o
  -3   8  12        6.61       32.28     41.37 o
  -2   8  12       15.10        7.49     39.19 o
  -1   8  12        4.06       -2.64     37.78 o
   0   8  12        7.39        8.82     29.16 o
   1   8  12        2.57      -13.85     40.45 o
  -8   1  13        0.32       37.68     25.12 o
  -7   1  13        1.63       -3.46     21.86 o
  -6   1  13        8.28        9.64     24.11 o
  -5   1  13        1.23        7.94     24.74 o
  -4   1  13        9.37        4.21     22.31 o
  -3   1  13        0.08        0.91     26.10 o
  -2   1  13       21.54       15.18     24.95 o
  -1   1  13       21.96       35.29     25.30 o
   0   1  13        0.01       24.55     24.30 o
   1   1  13       40.84       48.27     18.71 o
   2   1  13       77.85       74.23     21.94 o
   3   1  13        0.00       -5.84     18.88 o
   4   1  13       15.96       10.45     21.37 o
   5   1  13       20.58       41.16     22.63 o
   6   1  13        5.65       13.35     20.40 o
   7   1  13        0.00        2.23     23.07 o
   8   1  13        2.27       -4.65     19.42 o
  -8   2  13       19.70       41.07     31.48 o
  -7   2  13        7.54       11.47     23.89 o
  -6   2  13       13.30        7.82     18.48 o
  -5   2  13        1.85        0.62     18.15 o
  -4   2  13        0.24       -5.99     24.27 o
  -3   2  13        0.17       14.40     24.19 o
  -2   2  13        0.09        7.62     24.11 o
  -1   2  13       64.38       39.57     24.20 o
   0   2  13       62.16       63.05     23.64 o
   1   2  13       84.54      110.18     25.45 o
   2   2  13       24.67       17.86     22.91 o
   3   2  13       37.58       34.01     19.46 o
   4   2  13        1.68        7.02     24.01 o
   5   2  13        0.21        1.90     20.05 o
   6   2  13       18.49       12.51     23.03 o
   7   2  13        3.04        1.56     37.49 o
  -8   3  13       49.22       46.59     50.56 o
  -7   3  13        0.05       36.97     26.09 o
  -6   3  13      124.39       99.64     22.24 o
  -5   3  13        6.61        0.95     19.68 o
  -4   3  13        2.35        5.60     22.48 o
  -3   3  13        0.10       -5.12     19.35 o
  -2   3  13        0.55        2.13     24.72 o
  -1   3  13       18.22       19.28     22.09 o
   0   3  13       23.06       26.38     20.82 o
   1   3  13        0.00        1.07     21.36 o
   2   3  13        0.23        7.82     19.69 o
   3   3  13       16.79       13.78     23.88 o
   4   3  13        1.68       11.49     38.41 o
   5   3  13       19.60       24.67     32.75 o
   6   3  13        0.29       10.28     30.62 o
  -7   4  13        0.07        5.02     28.82 o
  -6   4  13       29.64       30.28     21.25 o
  -5   4  13        1.55        8.66     20.23 o
  -4   4  13       17.65       11.08     18.40 o
  -3   4  13        0.26        7.30     18.71 o
  -2   4  13       45.42       36.52     20.37 o
  -1   4  13        9.19       22.69     22.89 o
   0   4  13        2.71        5.24     21.47 o
   1   4  13        3.48        1.67     28.93 o
   2   4  13        4.78        1.90     28.84 o
   3   4  13        7.43       23.42     29.83 o
   4   4  13       12.09       20.16     29.59 o
   5   4  13       16.99       12.14     29.99 o
  -6   5  13       20.84       18.65     20.69 o
  -5   5  13       15.78       24.15     16.06 o
  -4   5  13        1.43        0.42     19.86 o
  -3   5  13        0.26       -1.46     16.86 o
  -2   5  13       10.26       32.86     26.37 o
  -1   5  13        2.98       -2.82     34.67 o
   0   5  13        1.37       -1.19     40.17 o
   1   5  13        1.91       -0.32     34.14 o
   2   5  13       17.10       20.80     30.19 o
   3   5  13        6.71       -7.68     36.67 o
   4   5  13        2.30       21.56     40.97 o
  -6   6  13        7.55       27.38     24.98 o
  -5   6  13        0.51       14.79     26.43 o
  -4   6  13        3.76       28.00     23.69 o
  -3   6  13        0.59       -3.48     23.74 o
  -2   6  13        0.01       -4.92     33.09 o
  -1   6  13        4.29      -18.29     42.36 o
   0   6  13        1.30       -9.32     29.57 o
   1   6  13       28.24       70.48     42.85 o
   2   6  13       10.93       13.52     33.41 o
  -6   7  13        7.66       41.35     35.58 o
  -5   7  13        0.09       29.16     31.48 o
  -4   7  13        0.05       34.20     33.21 o
  -6   0  14       56.88       72.70     38.08 o
  -5   0  14       31.80       41.79     30.65 o
  -4   0  14       22.61       61.99     34.05 o
  -3   0  14        3.13      -22.39     37.12 o
  -2   0  14        0.43        0.08     33.79 o
  -1   0  14       22.46       -8.76     31.44 o
   0   0  14       33.34       49.33     34.19 o
   1   0  14       94.89      139.24     38.83 o
   2   0  14        5.18       -0.46     27.48 o
   3   0  14       15.55       10.74     36.49 o
   4   0  14        0.12        7.37     27.36 o
   5   0  14        0.00        0.57     35.45 o
   6   0  14        4.86       -1.63     31.15 o
   7   0  14       23.73       61.61     34.53 o
  -6   1  14        0.19        3.71     23.28 o
  -5   1  14      143.09      142.53     28.13 o
  -4   1  14        0.81        2.64     24.28 o
  -3   1  14       14.60       19.06     24.21 o
  -2   1  14       10.94       10.62     22.65 o
  -1   1  14       12.54       11.36     23.52 o
   0   1  14       24.30       41.97     25.90 o
   1   1  14       60.51       54.24     24.01 o
   2   1  14       73.11       80.60     25.07 o
   3   1  14        3.71       12.31     22.02 o
   4   1  14        3.31       -4.51     21.80 o
   5   1  14        0.14        3.05     22.38 o
   6   1  14       18.98       29.65     24.95 o
   7   1  14        9.71        2.83     33.30 o
  -6   2  14       17.18       30.77     39.98 o
  -5   2  14       16.80       31.02     27.31 o
  -4   2  14       39.54       29.62     26.11 o
  -3   2  14        0.08       25.01     22.88 o
  -2   2  14       25.98       20.73     24.98 o
  -1   2  14       19.97       36.08     22.84 o
   0   2  14       50.80       77.38     22.71 o
   1   2  14       95.75      104.14     24.65 o
   2   2  14        3.52        9.37     22.60 o
   3   2  14        4.00        6.34     20.98 o
   4   2  14        4.44        5.75     23.15 o
   5   2  14        6.31       21.72     39.67 o
  -6   3  14        7.51       25.31     29.71 o
  -5   3  14       10.55        4.41     24.95 o
  -4   3  14        6.70       24.62     21.82 o
  -3   3  14        4.82       23.74     22.76 o
  -2   3  14       37.11       43.77     25.99 o
  -1   3  14        2.62        7.18     20.21 o
   0   3  14       48.71       47.13     25.51 o
   1   3  14        3.78       15.48     24.94 o
   2   3  14        4.64       16.74     24.10 o
   3   3  14       31.60       31.32     37.88 o
  -6   4  14        0.44       -1.96     28.08 o
  -5   4  14       16.32       11.28     24.19 o
  -4   4  14       28.62       31.56     26.33 o
  -3   4  14        0.77       12.77     25.57 o
  -2   4  14        0.44       15.02     25.65 o
  -1   4  14       42.53       38.47     20.14 o
   0   4  14        5.54      -19.02     42.24 o
   1   4  14       34.72       33.00     34.97 o
   2   4  14       44.52       33.58     34.66 o
  -6   5  14       52.29       23.79     33.40 o
  -5   5  14       55.36       62.94     24.75 o
  -4   5  14        1.28      -10.26     42.76 o
  -3   5  14        6.66        6.22     33.95 o
  -3   1  15        0.20       20.06     33.20 o
  -2   1  15        0.25      -12.74     22.80 o
  -1   1  15        2.66       -9.77     27.96 o
   0   1  15       27.89       13.08     26.67 o
   1   1  15       10.52       13.72     24.33 o
   2   1  15       13.69       23.20     22.21 o
   3   1  15        0.01      -35.65     37.53 o
   4   1  15        0.05      -11.62     27.56 o
   5   1  15        1.62       31.75     36.46 o
  -4   2  15        4.12        1.36     31.60 o
  -3   2  15        1.79       10.27     36.66 o
  -2   2  15        0.00        0.47     27.09 o
  -1   2  15        3.73       -4.61     28.63 o
   0   2  15        4.64       23.34     28.67 o
   1   2  15        0.54        8.21     35.77 o
   2   2  15        9.10       24.62     25.86 o
   3   2  15        3.06       19.44     34.27 o
  -4   3  15        0.61      -11.14     35.72 o
  -3   3  15        0.68       16.83     31.73 o
  -2   3  15        3.11        9.94     35.62 o
  -1   3  15        0.22        6.15     33.48 o
   0   3  15        2.05       -2.68     26.71 o
  -4   4  15        0.19        6.15     27.23 o
  -3   4  15        2.25       16.27     35.63 o
 
